# Supplementary material for: Crystal structure of 2,4-di­amino-6-oxo-3,6-di­hydro­pyrimidin-1-ium p-toluene­sulfonate
Source: Acta Crystallogr E Crystallogr Commun. 2015 Apr 11;71(Pt 5):476–8. doi: 10.1107/S2056989015006787 (PMC4420137; doi:10.1107/S2056989015006787)
Supplement: Supplementary file 1 [file e-71-00476-sup1.cif]

##############################################################################
#                                                                            #
# This CIF contains the data in a paper accepted for publication in          #
# Acta Crystallographica Section E. It conforms to the requirements of       #
# Notes for Authors for Acta Crystallographica Section E, and has been       #
# peer reviewed under the auspices of the IUCr Commission on Journals.       #
#                                                                            #
# Full details of the Crystallographic Information File format               #
# are given in the paper "The Crystallographic Information File (CIF):       #
# a New Standard Archive File for Crystallography" by S. R. Hall, F. H.      #
# Allen and I. D. Brown [Acta Cryst. (1991), A47, 655-685].                  #
#                                                                            #
# The current version of the core CIF dictionary is obtainable from          #
# ftp://ftp.iucr.org/pub/cif_core.dic.                                       #
#                                                                            #
# Software is freely available for graphical display of the structure(s)     #
# in this CIF. For information consult the CIF software page                 #
# http://www.iucr.org/resources/cif/software.                                #
#                                                                            #
# This file may be used for bona fide research purposes within the           #
# scientific community so long as proper attribution is given to the journal # 
# article from which it was obtained.                                        #
#                                                                            #
##############################################################################
data_global
_audit_creation_method     'PLATON <TABLE ACC> option'
_journal_date_recd_electronic     2015-04-01
_journal_date_accepted     2015-04-04
_journal_name_full     'Acta Crystallographica, Section E'
_journal_year     2015
_journal_volume     71
_journal_issue      5
_journal_page_first     476
_journal_page_last     478
_journal_paper_category     GO
_journal_paper_doi     10.1107/S2056989015006787
_journal_coeditor_code     SU5107
_publ_contact_author_name     ''Velusamy Sethuraman'
_publ_contact_author_address
;
Periyar Maniammai University,
Thanjavur 613 403,
Tamil Nadu, India
;
_publ_contact_author_email     'lvsethu13@gmail.com'
_publ_contact_author_fax     '04362 264600'
_publ_contact_author_phone     '04362 264660'
_publ_section_title
;
Crystal structure of 2,4-diamino-6-oxo-3,6-dihydropyrimidin-1-ium
<i>p</i>-toluenesulfonate
;
_publ_section_title_footnote     .
loop_
    _publ_author_name
    _publ_author_footnote
    _publ_author_address
    'Mamallan, Krishnasamy' .
;
Department of Chemistry
Periyar Maniammai University,
Thanjavur 613 403,
Tamil Nadu,
India
;
    'Tagore, Sadasivam Sharmila' .
;
Department of Chemistry
Periyar Maniammai University,
Thanjavur 613 403,
Tamil Nadu,
India
;
    'Gomathi, Sundaramoorthy' .
;
Department of Chemistry
Periyar Maniammai University,
Thanjavur 613 403,
Tamil Nadu,
India
;
    'Sethuraman, Velusamy' .
;
Department of Chemistry
Periyar Maniammai University,
Thanjavur 613 403,
Tamil Nadu,
India
;
_publ_section_synopsis
;
In the crystal of the title salt, the
2,6-diamino-4-oxo-1,3-dihydropyrimidin-1-ium cations and the
<i>p</i>-toluenesulfonate anions are linked by a series of N---H...O hydrogen
bonds, forming tunnel-like polymer chains propagating along [010].
;
data_I
_database_code_depnum_ccdc_archive 'CCDC 1057933'
_chemical_name_systematic
;
2,4-Diamino-6-oxo-3,6-dihydropyrimidin-1-ium
<i>p</i>-toluenesulfonate
;
_chemical_name_common
;
;
_chemical_formula_moiety     'C4 H7 N4 O1 +, C7 H7 O3 S1 -'
_chemical_formula_sum     'C11 H14 N4 O4 S1'
_chemical_formula_structural     ?
_chemical_formula_iupac     'C4 H7 N4 O1 +, C7 H7 O3 S1 -'
_chemical_formula_weight     298.33
_chemical_melting_point     ?
_symmetry_cell_setting     monoclinic
_symmetry_space_group_name_H-M     'C 2/c'
_symmetry_space_group_name_Hall     '-C 2yc'
loop_
    _symmetry_equiv_pos_site_id
    _symmetry_equiv_pos_as_xyz
    1 x,y,z
    2 -x,y,1/2-z
    3 -x,-y,-z
    4 x,-y,1/2+z
    5 1/2+x,1/2+y,z
    6 1/2-x,1/2+y,1/2-z
    7 1/2-x,1/2-y,-z
    8 1/2+x,1/2-y,1/2+z
_cell_length_a     30.8628(7)
_cell_length_b     6.5559(2)
_cell_length_c     13.1565(3)
_cell_angle_alpha     90
_cell_angle_beta     96.4280(10)
_cell_angle_gamma     90
_cell_volume     2645.27(12)
_cell_formula_units_Z     8
_cell_measurement_reflns_used     3580
_cell_measurement_theta_min     2.7
_cell_measurement_theta_max     29.3
_cell_measurement_temperature     296
_cell_special_details
;
;
_exptl_crystal_description     'prism'
_exptl_crystal_colour     'colourless'
_exptl_crystal_size_max     0.30
_exptl_crystal_size_mid     0.20
_exptl_crystal_size_min     0.20
_exptl_crystal_size_rad     ?
_exptl_crystal_density_diffrn     1.498
_exptl_crystal_density_meas     ?
_exptl_crystal_density_method     'Not Measured'
_exptl_crystal_F_000     1248
_exptl_absorpt_coefficient_mu     0.265
_exptl_absorpt_correction_type     multi-scan
_exptl_absorpt_process_details
;
(SADABS; Bruker, 2004)
;
_exptl_absorpt_correction_T_min     0.925
_exptl_absorpt_correction_T_max     0.949
_exptl_special_details
;
;
_diffrn_ambient_temperature     296
_diffrn_radiation_type     'MoK\a'
_diffrn_radiation_wavelength     0.71073
_diffrn_radiation_source     'fine-focus sealed tube'
_diffrn_radiation_monochromator     'graphite'
_diffrn_measurement_device_type     'Bruker Kappa APEXII CCD'
_diffrn_measurement_method     '\w and \f scan'
_diffrn_detector_area_resol_mean     ?
_diffrn_reflns_number     14972
_diffrn_reflns_av_R_equivalents     0.0215
_diffrn_reflns_av_sigmaI/netI     0.0175
_diffrn_reflns_theta_min     2.66
_diffrn_reflns_theta_max     29.24
_diffrn_reflns_theta_full     29.24
_diffrn_measured_fraction_theta_max     0.999
_diffrn_measured_fraction_theta_full     0.999
_diffrn_reflns_limit_h_min     -40
_diffrn_reflns_limit_h_max     42
_diffrn_reflns_limit_k_min     -9
_diffrn_reflns_limit_k_max     7
_diffrn_reflns_limit_l_min     -18
_diffrn_reflns_limit_l_max     16
_diffrn_reflns_reduction_process
;
;
_diffrn_standards_number     0
_diffrn_standards_interval_count     .
_diffrn_standards_interval_time     .
_diffrn_standards_decay_%     ?
loop_
    _diffrn_standard_refln_index_h
    _diffrn_standard_refln_index_k
    _diffrn_standard_refln_index_l
    ? ? ?
_refine_special_details
;
Refinement on <i>F</i>^2^ for ALL reflections except those flagged by the user
for potential systematic errors. Weighted <i>R</i>-factors <i>wR</i> and all
goodnesses of fit <i>S</i> are based on <i>F</i>^2^, conventional
<i>R</i>-factors <i>R</i> are based on <i>F</i>, with <i>F</i> set to zero for
negative <i>F</i>^2^. The observed criterion of <i>F</i>^2^ > \s(<i>F</i>^2^)
is used only for calculating -<i>R</i>-factor-obs <i>etc</i>. and is not
relevant to the choice of reflections for refinement. <i>R</i>-factors based
on <i>F</i>^2^ are statistically about twice as large as those based on
<i>F</i>, and <i>R</i>-factors based on ALL data will be even larger.
;
_reflns_number_total     3580
_reflns_number_gt     2986
_reflns_threshold_expression     I>2\s(I)
_refine_ls_structure_factor_coef     Fsqd
_refine_ls_matrix_type     full
_refine_ls_R_factor_all     0.0449
_refine_ls_R_factor_gt     0.0365
_refine_ls_wR_factor_gt     0.1027
_refine_ls_wR_factor_ref     0.1088
_refine_ls_goodness_of_fit_ref     1.055
_refine_ls_restrained_S_all     1.055
_refine_ls_number_reflns     3580
_refine_ls_number_parameters     182
_refine_ls_number_restraints     0
_refine_ls_number_constraints     ?
_refine_ls_hydrogen_treatment     constr
_refine_ls_weighting_scheme     calc
_refine_ls_weighting_details
         'calc w=1/[\s^2^(Fo^2^)+(0.0552P)^2^+1.4509P] where P=(Fo^2^+2Fc^2^)/3'
_atom_sites_solution_hydrogens     geom
_atom_sites_solution_primary     direct
_atom_sites_solution_secondary     difmap
_refine_ls_shift/su_max     0.001
_refine_ls_shift/su_mean     0.000
_refine_diff_density_max     0.310
_refine_diff_density_min     -0.250
_refine_ls_extinction_method     'none'
_refine_ls_abs_structure_details     ?
_refine_ls_abs_structure_Flack     .
loop_
    _atom_type_symbol
    _atom_type_description
    _atom_type_scat_dispersion_real
    _atom_type_scat_dispersion_imag
    _atom_type_scat_source
    S S 0.1246 0.1234 'International Tables Vol C Tables 4.2.6.8 and 6.1.1.4'
    O O 0.0106 0.0060 'International Tables Vol C Tables 4.2.6.8 and 6.1.1.4'
    N N 0.0061 0.0033 'International Tables Vol C Tables 4.2.6.8 and 6.1.1.4'
    H H 0.0000 0.0000 'International Tables Vol C Tables 4.2.6.8 and 6.1.1.4'
    C C 0.0033 0.0016 'International Tables Vol C Tables 4.2.6.8 and 6.1.1.4'
_computing_data_collection
;
APEX2 (Bruker, 2004)
;
_computing_cell_refinement
;
SAINT (Bruker, 2004)
;
_computing_data_reduction
;
SAINT (Bruker, 2004)
;
_computing_structure_solution
;
SHELXS97 (Sheldrick, 2008)
;
_computing_structure_refinement
;
SHELXL97 (Sheldrick, 2008)
;
_computing_molecular_graphics
;
PLATON (Spek, 2009) and Mercury (Macrae <i>et al.</i>, 2008)
;
_computing_publication_material
;
SHELXL97 (Sheldrick, 2008), PLATON (Spek, 2009) and publCIF
(Westrip, 2010)
;
loop_
    _atom_site_type_symbol
    _atom_site_label
    _atom_site_fract_x
    _atom_site_fract_y
    _atom_site_fract_z
    _atom_site_U_iso_or_equiv
    _atom_site_thermal_displace_type
    _atom_site_calc_flag
    _atom_site_refinement_flags
    _atom_site_occupancy
    S S1 0.372580(10)
                    0.33503(6) 0.60709(3) 0.03950(10)
                                                    Uani . . 1.000
    O O2 0.41787(3) 0.26937(17) 0.63677(10) 0.0469(4) Uani . . 1.000
    O O3 0.36871(4) 0.55423(17) 0.61453(11) 0.0559(4) Uani . . 1.000
    O O4 0.35526(4) 0.2530(2) 0.50899(10) 0.0594(4) Uani . . 1.000
    C C7 0.34167(4) 0.2292(2) 0.69886(12) 0.0379(4) Uani . . 1.000
    C C8 0.33328(5) 0.3414(3) 0.78333(14) 0.0508(5) Uani . . 1.000
    C C9 0.30882(6) 0.2558(4) 0.85489(15) 0.0631(7) Uani . . 1.000
    C C10 0.29210(5) 0.0608(4) 0.84233(15) 0.0611(7) Uani . . 1.000
    C C11 0.30171(6) -0.0499(3) 0.75883(16) 0.0595(6) Uani . . 1.000
    C C12 0.32634(5) 0.0315(3) 0.68668(14) 0.0477(5) Uani . . 1.000
    C C13 0.26346(7) -0.0295(5) 0.9167(2) 0.0946(12) Uani . . 1.000
    O O1 0.52384(3) 0.28686(15) 0.61202(10) 0.0461(4) Uani . . 1.000
    N N1 0.50945(3) 0.88937(16) 0.62432(8) 0.0306(3) Uani . . 1.000
    N N2 0.43613(4) 0.84071(18) 0.63472(10) 0.0382(3) Uani . . 1.000
    N N3 0.48173(3) 0.56345(16) 0.62787(9) 0.0314(3) Uani . . 1.000
    N N6 0.58157(4) 0.95420(18) 0.60830(11) 0.0424(4) Uani . . 1.000
    C C2 0.47500(4) 0.76549(19) 0.62867(9) 0.0289(3) Uani . . 1.000
    C C4 0.52230(4) 0.4758(2) 0.61702(10) 0.0321(3) Uani . . 1.000
    C C5 0.55713(4) 0.6088(2) 0.61103(11) 0.0343(4) Uani . . 1.000
    C C6 0.55075(4) 0.8158(2) 0.61406(10) 0.0308(3) Uani . . 1.000
    H H8 0.34390 0.47360 0.79230 0.0610 Uiso calc R 1.000
    H H9 0.30360 0.33110 0.91220 0.0760 Uiso calc R 1.000
    H H11 0.29140 -0.18290 0.75060 0.0710 Uiso calc R 1.000
    H H12 0.33250 -0.04600 0.63080 0.0570 Uiso calc R 1.000
    H H13A 0.23360 0.00590 0.89590 0.1420 Uiso calc R 1.000
    H H13B 0.27210 0.02330 0.98400 0.1420 Uiso calc R 1.000
    H H13C 0.26650 -0.17530 0.91740 0.1420 Uiso calc R 1.000
    H H1 0.50570 1.01900 0.62810 0.0370 Uiso calc R 1.000
    H H2A 0.41430 0.76020 0.63830 0.0460 Uiso calc R 1.000
    H H2B 0.43230 0.97070 0.63510 0.0460 Uiso calc R 1.000
    H H3 0.46010 0.48390 0.63430 0.0380 Uiso calc R 1.000
    H H5 0.58480 0.55720 0.60500 0.0410 Uiso calc R 1.000
    H H6A 0.60780 0.91650 0.60220 0.0510 Uiso calc R 1.000
    H H6B 0.57530 1.08180 0.61070 0.0510 Uiso calc R 1.000
loop_
    _atom_site_aniso_label
    _atom_site_aniso_U_11
    _atom_site_aniso_U_22
    _atom_site_aniso_U_33
    _atom_site_aniso_U_12
    _atom_site_aniso_U_13
    _atom_site_aniso_U_23
    S1 0.0285(2) 0.0340(2) 0.0570(2) -0.00210(10)
                                                0.00950(10)
                                                          -0.0001(2)
    O2 0.0284(5) 0.0346(5) 0.0788(8) -0.0014(4) 0.0105(5) 0.0016(5)
    O3 0.0434(6) 0.0332(6) 0.0928(10) 0.0018(5) 0.0154(6) 0.0087(6)
    O4 0.0459(6) 0.0783(9) 0.0554(7) -0.0116(6) 0.0117(5) -0.0091(6)
    C7 0.0265(6) 0.0356(7) 0.0519(8) -0.0021(5) 0.0053(5) 0.0004(6)
    C8 0.0409(8) 0.0524(10) 0.0600(10) -0.0048(7) 0.0094(7) -0.0104(8)
    C9 0.0469(9) 0.0889(15) 0.0554(10) -0.0014(10) 0.0140(8) -0.0057(10)
    C10 0.0336(7) 0.0877(15) 0.0618(11) -0.0043(8) 0.0039(7) 0.0239(10)
    C11 0.0458(9) 0.0518(11) 0.0791(13) -0.0138(8) -0.0004(8) 0.0191(9)
    C12 0.0411(7) 0.0379(8) 0.0638(10) -0.0056(6) 0.0047(7) -0.0005(7)
    C13 0.0533(11) 0.149(3) 0.0824(15) -0.0176(14) 0.0114(10) 0.0509(16)
    O1 0.0415(5) 0.0209(5) 0.0767(8) 0.0010(4) 0.0104(5) 0.0001(5)
    N1 0.0338(5) 0.0190(5) 0.0395(6) -0.0006(4) 0.0066(4) 0.0008(4)
    N2 0.0333(5) 0.0271(6) 0.0552(7) 0.0018(4) 0.0092(5) 0.0027(5)
    N3 0.0307(5) 0.0221(5) 0.0417(6) -0.0022(4) 0.0061(4) 0.0018(4)
    N6 0.0353(6) 0.0269(6) 0.0665(8) -0.0041(5) 0.0126(6) -0.0005(5)
    C2 0.0332(6) 0.0244(6) 0.0293(6) -0.0003(5) 0.0042(4) 0.0014(4)
    C4 0.0346(6) 0.0230(6) 0.0388(6) 0.0009(5) 0.0040(5) 0.0010(5)
    C5 0.0316(6) 0.0256(6) 0.0462(7) 0.0008(5) 0.0068(5) 0.0001(5)
    C6 0.0328(6) 0.0261(6) 0.0338(6) -0.0020(5) 0.0055(5) 0.0008(5)
_geom_special_details
;
Bond distances, angles <i>etc</i>. have been calculated using the rounded
fractional coordinates. All su's are estimated from the variances of the
(full) variance-covariance matrix. The cell e.s.d.'s are taken into account in
the estimation of distances, angles and torsion angles
;
loop_
    _geom_bond_atom_site_label_1
    _geom_bond_atom_site_label_2
    _geom_bond_site_symmetry_1
    _geom_bond_site_symmetry_2
    _geom_bond_distance
    _geom_bond_publ_flag
    S1 O2 . . 1.4728(10) no
    S1 O3 . . 1.4462(12) no
    S1 O4 . . 1.4444(14) no
    S1 C7 . . 1.7628(15) no
    O1 C4 . . 1.2416(16) no
    N1 C6 . . 1.3835(16) no
    N1 C2 . . 1.3442(16) no
    N2 C2 . . 1.3077(18) no
    N3 C2 . . 1.3410(16) no
    N3 C4 . . 1.3994(16) no
    N6 C6 . . 1.3228(18) no
    N1 H1 . . 0.8600 no
    N2 H2A . . 0.8600 no
    N2 H2B . . 0.8600 no
    N3 H3 . . 0.8600 no
    N6 H6B . . 0.8600 no
    N6 H6A . . 0.8600 no
    C7 C12 . . 1.383(2) no
    C7 C8 . . 1.381(2) no
    C8 C9 . . 1.389(3) no
    C9 C10 . . 1.382(4) no
    C10 C13 . . 1.511(3) no
    C10 C11 . . 1.376(3) no
    C11 C12 . . 1.388(3) no
    C8 H8 . . 0.9300 no
    C9 H9 . . 0.9300 no
    C11 H11 . . 0.9300 no
    C12 H12 . . 0.9300 no
    C13 H13C . . 0.9600 no
    C13 H13A . . 0.9600 no
    C13 H13B . . 0.9600 no
    C4 C5 . . 1.3932(18) no
    C5 C6 . . 1.3725(19) no
    C5 H5 . . 0.9300 no
loop_
    _geom_contact_atom_site_label_1
    _geom_contact_atom_site_label_2
    _geom_contact_distance
    _geom_contact_site_symmetry_1
    _geom_contact_site_symmetry_2
    _geom_contact_publ_flag
    S1 H2A 3.0800 . . no
    S1 H2B 3.0100 . 1_545 no
    S1 H3 2.8600 . . no
    O1 C6 3.1973(16) . 1_545 no
    O1 N1 2.6515(14) . 1_545 no
    O1 N6 2.8201(15) . 1_545 no
    O1 C2 3.1894(18) . 3_666 no
    O2 N3 2.7689(14) . . no
    O2 N2 2.8669(16) . 1_545 no
    O3 N2 2.7935(17) . . no
    O4 C5 3.4031(18) . 3_666 no
    O4 N6 2.9498(18) . 3_666 no
    O4 C13 3.298(3) . 4_554 no
    O1 H6B 2.0800 . 1_545 no
    O1 H1 1.8600 . 1_545 no
    O2 H3 1.9200 . . no
    O2 H2B 2.0100 . 1_545 no
    O3 H12 2.8700 . 1_565 no
    O3 H3 2.8400 . . no
    O3 H8 2.6000 . . no
    O3 H2A 1.9500 . . no
    O4 H5 2.8000 . 3_666 no
    O4 H13C 2.9100 . 4_554 no
    O4 H6A 2.2500 . 3_666 no
    O4 H12 2.6800 . . no
    N1 O1 2.6515(14) . 1_565 no
    N1 C2 3.3319(16) . 2_656 no
    N2 O3 2.7935(17) . . no
    N2 O2 2.8669(16) . 1_565 no
    N2 C6 3.2886(19) . 2_656 no
    N3 C5 3.4276(18) . 3_666 no
    N3 O2 2.7689(14) . . no
    N3 N3 3.2844(17) . 2_656 no
    N3 C4 3.4212(18) . 2_656 no
    N3 C4 3.2207(18) . 3_666 no
    N6 O1 2.8201(15) . 1_565 no
    N6 O4 2.9498(18) . 3_666 no
    C2 N1 3.3319(16) . 2_656 no
    C2 C2 3.3868(17) . 2_656 no
    C2 C6 3.5776(18) . 2_656 no
    C2 O1 3.1894(18) . 3_666 no
    C4 N3 3.2207(18) . 3_666 no
    C4 C4 3.2446(18) . 3_666 no
    C4 N3 3.4212(18) . 2_656 no
    C5 N3 3.4276(18) . 3_666 no
    C5 O4 3.4031(18) . 3_666 no
    C6 N2 3.2886(19) . 2_656 no
    C6 O1 3.1973(16) . 1_565 no
    C6 C2 3.5776(18) . 2_656 no
    C13 O4 3.298(3) . 4_555 no
    C4 H1 3.0400 . 1_545 no
    C4 H6B 3.0600 . 1_545 no
    C7 H13A 3.1000 . 6_556 no
    C12 H13B 3.0100 . 4_554 no
    H1 H2B 2.3000 . . no
    H1 H6B 2.2200 . . no
    H1 C4 3.0400 . 1_565 no
    H1 O1 1.8600 . 1_565 no
    H2A H3 2.3000 . . no
    H2A S1 3.0800 . . no
    H2A O3 1.9500 . . no
    H2B H1 2.3000 . . no
    H2B S1 3.0100 . 1_565 no
    H2B O2 2.0100 . 1_565 no
    H3 S1 2.8600 . . no
    H3 H2A 2.3000 . . no
    H3 O2 1.9200 . . no
    H3 O3 2.8400 . . no
    H5 O4 2.8000 . 3_666 no
    H5 H8 2.5100 . 2_656 no
    H5 H6A 2.4600 . . no
    H6A O4 2.2500 . 3_666 no
    H6A H5 2.4600 . . no
    H6B C4 3.0600 . 1_565 no
    H6B H1 2.2200 . . no
    H6B O1 2.0800 . 1_565 no
    H8 H5 2.5100 . 2_656 no
    H8 O3 2.6000 . . no
    H9 H13B 2.4700 . . no
    H11 H13C 2.4100 . . no
    H12 O4 2.6800 . . no
    H12 H13B 2.5300 . 4_554 no
    H12 O3 2.8700 . 1_545 no
    H13A C7 3.1000 . 6_546 no
    H13B H9 2.4700 . . no
    H13B C12 3.0100 . 4_555 no
    H13B H12 2.5300 . 4_555 no
    H13C H11 2.4100 . . no
    H13C O4 2.9100 . 4_555 no
loop_
    _geom_angle_atom_site_label_1
    _geom_angle_atom_site_label_2
    _geom_angle_atom_site_label_3
    _geom_angle_site_symmetry_1
    _geom_angle_site_symmetry_2
    _geom_angle_site_symmetry_3
    _geom_angle
    _geom_angle_publ_flag
    O2 S1 O3 . . . 110.84(7) no
    O2 S1 O4 . . . 111.93(7) no
    O2 S1 C7 . . . 105.89(7) no
    O3 S1 O4 . . . 113.91(8) no
    O3 S1 C7 . . . 106.83(7) no
    O4 S1 C7 . . . 106.91(7) no
    C2 N1 C6 . . . 122.36(11) no
    C2 N3 C4 . . . 123.20(10) no
    C6 N1 H1 . . . 119.00 no
    C2 N1 H1 . . . 119.00 no
    C2 N2 H2B . . . 120.00 no
    H2A N2 H2B . . . 120.00 no
    C2 N2 H2A . . . 120.00 no
    C4 N3 H3 . . . 118.00 no
    C2 N3 H3 . . . 118.00 no
    C6 N6 H6A . . . 120.00 no
    H6A N6 H6B . . . 120.00 no
    C6 N6 H6B . . . 120.00 no
    S1 C7 C12 . . . 119.60(12) no
    C8 C7 C12 . . . 119.99(15) no
    S1 C7 C8 . . . 120.41(11) no
    C7 C8 C9 . . . 119.68(18) no
    C8 C9 C10 . . . 121.11(19) no
    C11 C10 C13 . . . 120.3(2) no
    C9 C10 C13 . . . 121.5(2) no
    C9 C10 C11 . . . 118.19(18) no
    C10 C11 C12 . . . 121.79(19) no
    C7 C12 C11 . . . 119.19(17) no
    C9 C8 H8 . . . 120.00 no
    C7 C8 H8 . . . 120.00 no
    C10 C9 H9 . . . 119.00 no
    C8 C9 H9 . . . 119.00 no
    C10 C11 H11 . . . 119.00 no
    C12 C11 H11 . . . 119.00 no
    C11 C12 H12 . . . 120.00 no
    C7 C12 H12 . . . 120.00 no
    C10 C13 H13C . . . 109.00 no
    H13B C13 H13C . . . 109.00 no
    C10 C13 H13A . . . 109.00 no
    C10 C13 H13B . . . 109.00 no
    H13A C13 H13C . . . 109.00 no
    H13A C13 H13B . . . 110.00 no
    N1 C2 N3 . . . 118.20(11) no
    N1 C2 N2 . . . 120.67(12) no
    N2 C2 N3 . . . 121.13(11) no
    N3 C4 C5 . . . 116.98(11) no
    O1 C4 C5 . . . 125.95(12) no
    O1 C4 N3 . . . 117.07(11) no
    C4 C5 C6 . . . 120.20(12) no
    N1 C6 N6 . . . 116.28(12) no
    N1 C6 C5 . . . 118.97(11) no
    N6 C6 C5 . . . 124.76(12) no
    C4 C5 H5 . . . 120.00 no
    C6 C5 H5 . . . 120.00 no
loop_
    _geom_torsion_atom_site_label_1
    _geom_torsion_atom_site_label_2
    _geom_torsion_atom_site_label_3
    _geom_torsion_atom_site_label_4
    _geom_torsion_site_symmetry_1
    _geom_torsion_site_symmetry_2
    _geom_torsion_site_symmetry_3
    _geom_torsion_site_symmetry_4
    _geom_torsion
    _geom_torsion_publ_flag
    O2 S1 C7 C8 . . . . 94.26(13) no
    O2 S1 C7 C12 . . . . -84.77(13) no
    O3 S1 C7 C8 . . . . -23.93(14) no
    O3 S1 C7 C12 . . . . 157.04(12) no
    O4 S1 C7 C8 . . . . -146.24(13) no
    O4 S1 C7 C12 . . . . 34.72(14) no
    C6 N1 C2 N2 . . . . -177.54(12) no
    C6 N1 C2 N3 . . . . 3.24(18) no
    C2 N1 C6 N6 . . . . 178.45(12) no
    C2 N1 C6 C5 . . . . -1.84(19) no
    C2 N3 C4 O1 . . . . -176.29(13) no
    C2 N3 C4 C5 . . . . 2.62(19) no
    C4 N3 C2 N2 . . . . 177.12(12) no
    C4 N3 C2 N1 . . . . -3.67(18) no
    S1 C7 C12 C11 . . . . -179.44(13) no
    S1 C7 C8 C9 . . . . 179.93(13) no
    C12 C7 C8 C9 . . . . -1.0(2) no
    C8 C7 C12 C11 . . . . 1.5(2) no
    C7 C8 C9 C10 . . . . -1.0(3) no
    C8 C9 C10 C13 . . . . -176.68(19) no
    C8 C9 C10 C11 . . . . 2.4(3) no
    C13 C10 C11 C12 . . . . 177.18(19) no
    C9 C10 C11 C12 . . . . -2.0(3) no
    C10 C11 C12 C7 . . . . 0.0(3) no
    O1 C4 C5 C6 . . . . 177.72(14) no
    N3 C4 C5 C6 . . . . -1.1(2) no
    C4 C5 C6 N6 . . . . -179.57(14) no
    C4 C5 C6 N1 . . . . 0.8(2) no
loop_
    _geom_hbond_atom_site_label_D
    _geom_hbond_atom_site_label_H
    _geom_hbond_atom_site_label_A
    _geom_hbond_site_symmetry_A
    _geom_hbond_distance_DH
    _geom_hbond_distance_HA
    _geom_hbond_distance_DA
    _geom_hbond_angle_DHA
    _geom_hbond_publ_flag
    N1 H1 O1 1_565 0.86 1.86 2.6515(14) 152 yes
    N2 H2A O3 . 0.86 1.95 2.7935(17) 166 yes
    N2 H2B O2 1_565 0.86 2.01 2.8669(16) 175 yes
    N3 H3 O2 . 0.86 1.92 2.7689(14) 169 yes
    N6 H6A O4 3_666 0.86 2.25 2.9498(18) 139 yes
    N6 H6B O1 1_565 0.86 2.08 2.8201(15) 143 yes
_iucr_refine_instructions_details
;
TITL sethu11 in C 1 2/c 1
CELL  0.71073  30.8628   6.5559  13.1565   90.000   96.428   90.000
ZERR     8.00   0.0007   0.0002   0.0003    0.000    0.001    0.000
LATT   7
SYMM  - X,   Y, 1/2 - Z
SFAC  C    H    N    O    S
UNIT  88   112  32   32   8
TEMP 23
SIZE 0.20 0.20 0.30
MERG   2
ACTA
FMAP   2
PLAN  10
BOND  $H
L.S.   4
WGHT    0.055200    1.450900
FVAR       0.21273
S1    5    0.372584    0.335025    0.607088    11.00000    0.02849    0.03397 =
         0.05700   -0.00013    0.00951   -0.00214
O2    4    0.417867    0.269366    0.636772    11.00000    0.02835    0.03462 =
         0.07876    0.00157    0.01055   -0.00136
O3    4    0.368706    0.554229    0.614533    11.00000    0.04343    0.03317 =
         0.09277    0.00869    0.01536    0.00184
C7    1    0.341673    0.229164    0.698856    11.00000    0.02652    0.03555 =
         0.05191    0.00044    0.00532   -0.00213
C8    1    0.333276    0.341408    0.783330    11.00000    0.04094    0.05239 =
         0.05999   -0.01037    0.00936   -0.00479
AFIX  43
H8    2    0.343944    0.473628    0.792254    11.00000   -1.20000
AFIX   0
C12   1    0.326340    0.031460    0.686678    11.00000    0.04106    0.03788 =
         0.06378   -0.00046    0.00467   -0.00563
AFIX  43
H12   2    0.332464   -0.046001    0.630814    11.00000   -1.20000
AFIX   0
O4    4    0.355256    0.252982    0.508989    11.00000    0.04586    0.07834 =
         0.05536   -0.00914    0.01175   -0.01158
C11   1    0.301706   -0.049909    0.758832    11.00000    0.04580    0.05179 =
         0.07905    0.01907   -0.00044   -0.01375
AFIX  43
H11   2    0.291407   -0.182864    0.750554    11.00000   -1.20000
AFIX   0
C13   1    0.263460   -0.029549    0.916670    11.00000    0.05333    0.14911 =
         0.08235    0.05088    0.01139   -0.01756
AFIX 137
H13A  2    0.233601    0.005943    0.895914    11.00000   -1.50000
H13B  2    0.272093    0.023266    0.983950    11.00000   -1.50000
H13C  2    0.266489   -0.175295    0.917381    11.00000   -1.50000
AFIX   0
C10   1    0.292099    0.060842    0.842334    11.00000    0.03364    0.08768 =
         0.06182    0.02386    0.00390   -0.00430
C9    1    0.308819    0.255816    0.854887    11.00000    0.04690    0.08892 =
         0.05545   -0.00572    0.01396   -0.00140
AFIX  43
H9    2    0.303615    0.331050    0.912207    11.00000   -1.20000
AFIX   0
N3    3    0.481731    0.563450    0.627873    11.00000    0.03070    0.02209 =
         0.04170    0.00184    0.00612   -0.00218
AFIX  43
H3    2    0.460058    0.483871    0.634345    11.00000   -1.20000
AFIX   0
N1    3    0.509450    0.889368    0.624321    11.00000    0.03376    0.01904 =
         0.03945    0.00080    0.00657   -0.00057
AFIX  43
H1    2    0.505682    1.019012    0.628053    11.00000   -1.20000
AFIX   0
O1    4    0.523844    0.286857    0.612024    11.00000    0.04149    0.02095 =
         0.07674    0.00014    0.01041    0.00096
N2    3    0.436128    0.840714    0.634721    11.00000    0.03327    0.02706 =
         0.05520    0.00271    0.00920    0.00181
AFIX  93
H2A   2    0.414344    0.760235    0.638273    11.00000   -1.20000
H2B   2    0.432349    0.970666    0.635148    11.00000   -1.20000
AFIX   0
N6    3    0.581569    0.954200    0.608304    11.00000    0.03525    0.02694 =
         0.06655   -0.00051    0.01261   -0.00410
AFIX  93
H6A   2    0.607843    0.916538    0.602188    11.00000   -1.20000
H6B   2    0.575332    1.081839    0.610682    11.00000   -1.20000
AFIX   0
C4    1    0.522295    0.475759    0.617025    11.00000    0.03461    0.02303 =
         0.03875    0.00101    0.00396    0.00095
C5    1    0.557135    0.608796    0.611027    11.00000    0.03163    0.02560 =
         0.04617    0.00012    0.00681    0.00084
AFIX  43
H5    2    0.584793    0.557162    0.604953    11.00000   -1.20000
AFIX   0
C6    1    0.550751    0.815809    0.614056    11.00000    0.03280    0.02611 =
         0.03378    0.00079    0.00548   -0.00202
C2    1    0.474998    0.765486    0.628672    11.00000    0.03320    0.02441 =
         0.02925    0.00136    0.00424   -0.00027
HKLF 4
REM  sethu11 in C 1 2/c 1
REM R1 =  0.0365 for   2986 Fo > 4sig(Fo)  and  0.0449 for all   3580 data
REM    182 parameters refined using      0 restraints
END
WGHT      0.0552      1.4509
REM Highest difference peak  0.310,  deepest hole -0.250,  1-sigma level  0.044
Q1    1   0.3535  0.2830  0.6578  11.00000  0.05    0.31
Q2    1   0.5409  0.5477  0.6203  11.00000  0.05    0.26
Q3    1   0.3988  0.3004  0.6322  11.00000  0.05    0.25
Q4    1   0.4994  0.5272  0.6079  11.00000  0.05    0.24
Q5    1   0.3805  0.5642  0.6712  11.00000  0.05    0.23
Q6    1   0.5308  0.8502  0.6185  11.00000  0.05    0.22
Q7    1   0.3695  0.1861  0.5383  11.00000  0.05    0.21
Q8    1   0.5198  0.2800  0.6643  11.00000  0.05    0.21
Q9    1   0.3509  0.3300  0.5359  11.00000  0.05    0.21
Q10   1   0.5998  0.9132  0.5602  11.00000
;
