# Supplementary material for: Crystal structure of 2,4-di­amino-6-oxo-3,6-di­hydro­pyrimidin-1-ium p-toluene­sulfonate
Source: Acta Crystallogr E Crystallogr Commun. 2015 Apr 11;71(Pt 5):476–8. doi: 10.1107/S2056989015006787 (PMC4420137; doi:10.1107/S2056989015006787)
Supplement: Supplementary file 2 [file e-71-00476-Isup2.hkl]

#
# h,k,l, Fc-squared, Fo-squared, sigma(Fo-squared) and status flag
#
data_I
_shelx_title ' sethu11 in C 1 2/c 1'
_shelx_refln_list_code          4
_shelx_F_calc_maximum      479.45
_exptl_crystal_F_000      1248.00
_reflns_d_resolution_high  0.7276
 
loop_
 _symmetry_equiv_pos_as_xyz
 'x, y, z'
 '-x, y, -z+1/2'
 'x+1/2, y+1/2, z'
 '-x+1/2, y+1/2, -z+1/2'
 '-x, -y, -z'
 'x, -y, z-1/2'
 '-x+1/2, -y+1/2, -z'
 'x+1/2, -y+1/2, z-1/2'
 
_cell_length_a    30.8628
_cell_length_b     6.5559
_cell_length_c    13.1565
_cell_angle_alpha  90.000
_cell_angle_beta   96.428
_cell_angle_gamma  90.000
 
_shelx_F_squared_multiplier     1.000
 
loop_
 _refln_index_h
 _refln_index_k
 _refln_index_l
 _refln_F_squared_calc
 _refln_F_squared_meas
 _refln_F_squared_sigma
 _refln_observed_status
   4   0   0      732.93      889.36      9.82 o
   6   0   0    23621.15    23463.46    291.94 o
   8   0   0      211.95      158.44      3.11 o
  10   0   0     1746.84     1910.20     21.41 o
  12   0   0      283.68      209.45      7.53 o
  14   0   0     9490.96    10034.30     91.93 o
  16   0   0     2866.98     2827.74     51.39 o
  18   0   0    10120.94     9938.80    100.00 o
  20   0   0    10059.11     9920.23    100.38 o
  22   0   0     1047.16     1053.83     16.77 o
  24   0   0      693.63      676.82     12.31 o
  26   0   0     2985.26     2890.57     35.11 o
  28   0   0     8063.15     8135.34     95.06 o
  32   0   0        2.96        4.13      5.23 o
  34   0   0       18.65       19.84      5.78 o
  36   0   0        0.31       -2.41      5.06 o
  38   0   0      954.47     1043.44     25.73 o
  40   0   0      257.25      308.10     21.60 o
  42   0   0      140.23      138.40     11.31 o
   1   1   0     1953.80     2320.63     36.01 o
   3   1   0     2201.36     2216.16     22.95 o
   5   1   0     7886.59     8423.01     74.77 o
   7   1   0    46818.83    47089.66    328.95 o
   9   1   0      430.87      412.63      3.99 o
  11   1   0    11616.48    11984.79     76.52 o
  13   1   0     5379.52     5642.51     38.89 o
  15   1   0       57.15       34.64      1.66 o
  17   1   0       94.98       92.16      3.08 o
  19   1   0     3684.27     3772.13     27.92 o
  21   1   0     1333.80     1260.73     11.78 o
  23   1   0      139.29      141.29      3.91 o
  25   1   0     1301.20     1181.98     14.20 o
  27   1   0     1447.08     1469.08     16.95 o
  29   1   0      889.68      883.57     12.46 o
  31   1   0      797.79      774.82     12.85 o
  33   1   0        1.71        9.18      3.31 o
  35   1   0      378.33      391.47     10.11 o
  37   1   0       76.42       88.84      5.95 o
  39   1   0      113.55      142.79      7.40 o
  41   1   0       39.88       60.40      6.10 o
   0   2   0     2644.00     3281.53     71.16 o
   2   2   0     3300.51     3783.02     57.73 o
   4   2   0     9574.91     9497.68    141.49 o
   6   2   0      803.95      880.90      8.83 o
   8   2   0      143.13      169.70      3.28 o
  10   2   0     4846.06     5408.12     43.87 o
  12   2   0      259.90      273.24      5.37 o
  14   2   0       70.29       82.32      3.03 o
  16   2   0      412.10      440.97      6.44 o
  18   2   0      579.39      565.85      8.40 o
  20   2   0       11.21        2.38      1.88 o
  22   2   0       18.31       18.08      2.82 o
  24   2   0       36.55       47.56      2.72 o
  26   2   0      355.48      307.65      7.54 o
  28   2   0      246.12      224.57      6.82 o
  30   2   0       73.87       92.92      5.20 o
  32   2   0     1076.94     1046.90     15.98 o
  34   2   0       29.17       40.23      4.76 o
  36   2   0       63.50       66.48      6.48 o
  38   2   0      132.14      150.46      8.70 o
  40   2   0       43.35       62.93      7.33 o
   1   3   0      469.44      382.70      8.83 o
   3   3   0    17012.23    18561.68    260.25 o
   5   3   0      940.51      878.57     13.48 o
   7   3   0       85.68       39.38      3.29 o
   9   3   0      878.18      782.40     10.20 o
  11   3   0       57.04       89.04      2.76 o
  13   3   0      328.55      310.71      5.42 o
  15   3   0      117.07      100.87      3.26 o
  17   3   0       85.70       81.54      3.20 o
  19   3   0     2906.51     2959.58     25.67 o
  21   3   0      694.76      677.61     10.23 o
  23   3   0     2494.87     2279.36     24.30 o
  25   3   0     1757.53     1550.18     20.25 o
  27   3   0      806.01      847.07     18.91 o
  29   3   0        5.04        1.90      3.84 o
  31   3   0      223.50      214.36      8.53 o
  33   3   0       24.81       22.66      5.02 o
  35   3   0       11.59       17.52      5.02 o
  37   3   0        2.42        0.66      5.50 o
  39   3   0      260.45      274.80     14.96 o
   0   4   0     3600.36     3851.44     86.40 o
   2   4   0       50.62       77.76      7.86 o
   4   4   0      130.61       78.11     12.53 o
   6   4   0      506.21      654.27     13.37 o
   8   4   0      343.70      370.20      8.84 o
  10   4   0       48.72       56.24      3.68 o
  12   4   0     1412.68     1363.05     26.90 o
  14   4   0      281.12      253.67     10.03 o
  16   4   0     5621.44     5473.67     67.21 o
  18   4   0     4338.71     4305.76     46.40 o
  20   4   0      143.46      117.02      7.08 o
  22   4   0      429.93      388.59     10.11 o
  24   4   0      281.40      229.01      8.19 o
  26   4   0      308.44      327.45     10.23 o
  28   4   0       35.48       56.03      5.63 o
  30   4   0      333.93      360.39     11.61 o
  32   4   0      345.25      392.52     14.51 o
  34   4   0       66.70       61.18      8.15 o
  36   4   0      265.50      292.56     14.02 o
   1   5   0      462.39      542.35     13.52 o
   3   5   0       68.64       39.92      4.18 o
   5   5   0       63.81       46.90      4.64 o
   7   5   0     1556.53     1622.14     33.15 o
   9   5   0     2789.53     2776.83     48.19 o
  11   5   0      267.07      328.19     28.17 o
  13   5   0       19.26        8.40      4.33 o
  15   5   0       60.41       54.77      6.26 o
  17   5   0      357.54      348.05     13.38 o
  19   5   0     1174.46     1103.28     21.44 o
  21   5   0      239.99      228.74      9.77 o
  23   5   0       84.37       57.05      8.91 o
  25   5   0      102.24       91.71      4.98 o
  27   5   0        0.07       -3.60      3.60 o
  29   5   0       21.64       35.40      5.48 o
  31   5   0       28.66       50.70      6.45 o
  33   5   0        0.12       12.19      5.95 o
  35   5   0       58.00       47.56      7.47 o
   0   6   0        4.44       -4.64      4.64 o
   2   6   0      142.59      121.69      7.32 o
   4   6   0     1156.09     1070.45     25.52 o
   6   6   0      138.01      102.11      6.85 o
   8   6   0      117.35      130.94      7.80 o
  10   6   0      545.25      503.34     15.47 o
  12   6   0     1127.82     1099.73     25.01 o
  14   6   0       37.33       44.97      5.95 o
  16   6   0     1314.61     1321.48     29.61 o
  18   6   0      433.59      431.40     15.77 o
  20   6   0      380.08      391.27     15.75 o
  22   6   0       69.46       67.31     12.71 o
  24   6   0      488.05      541.64     19.88 o
  26   6   0      135.86      160.47     31.27 o
  28   6   0       51.74       49.16     11.16 o
  30   6   0      303.25      296.01     17.57 o
   1   7   0       52.72       66.13      6.40 o
   3   7   0      775.74      700.12     18.56 o
   5   7   0       37.74       40.16      7.62 o
   7   7   0       29.41       42.22      8.18 o
   9   7   0        1.98       -1.55      4.86 o
  11   7   0       97.06       74.23      7.17 o
  13   7   0       83.09       90.48      7.79 o
  15   7   0        1.74        6.30      5.23 o
  17   7   0       14.16        5.46      5.67 o
  19   7   0       22.13       22.45      6.42 o
  21   7   0        5.39       35.16      7.47 o
  23   7   0      125.28      137.70     11.36 o
  25   7   0      165.55      167.11     14.36 o
   0   8   0      164.31      161.09     13.70 o
   2   8   0        2.92        1.89      4.62 o
   4   8   0      141.09      139.80     12.71 o
   6   8   0       20.86       24.25     13.04 o
   8   8   0       31.56       59.45      7.48 o
  10   8   0        0.72        2.94      5.47 o
  12   8   0      296.82      332.19     19.78 o
  14   8   0        0.36       -1.33      5.66 o
  16   8   0       89.58      105.41     17.35 o
  18   8   0       36.92       35.73      7.90 o
   1   9   0       21.01        9.33      7.62 o
 -41   1   1      413.06      453.14     11.25 o
 -39   1   1      275.19      293.35     12.47 o
 -37   1   1        0.19        1.28      3.70 o
 -35   1   1       63.87       56.85      4.98 o
 -33   1   1       74.21       72.38      5.03 o
 -31   1   1      316.60      307.21      7.34 o
 -29   1   1        0.27        1.32      2.59 o
 -27   1   1      994.11      945.13     12.63 o
 -25   1   1     7772.75     7691.54     60.30 o
 -23   1   1     1652.68     1670.45     15.47 o
 -21   1   1     4297.34     4307.42     31.74 o
 -19   1   1     3153.07     3346.14     26.37 o
 -17   1   1      669.28      831.24      8.11 o
 -15   1   1      938.02     1013.07      9.03 o
 -13   1   1     7764.29     7571.87     54.06 o
 -11   1   1     2511.72     2546.94     19.44 o
  -9   1   1      946.66      717.49      7.98 o
  -7   1   1     1633.40     1778.79     17.77 o
  -5   1   1    11105.86    11017.42     84.70 o
  -3   1   1     7950.69     7373.64     72.27 o
  -1   1   1    10720.00    11937.58    148.64 o
   1   1   1     4702.71     4235.10     43.14 o
   3   1   1    83216.47    82034.84    751.46 o
   5   1   1     7757.11     8198.76     57.86 o
   7   1   1    31920.16    30575.98    200.26 o
   9   1   1     1392.60     1255.34      9.86 o
  11   1   1    11054.59    12251.96     78.28 o
  13   1   1     7477.78     8289.01     56.60 o
  15   1   1      144.39      200.15      3.46 o
  17   1   1     1063.69     1081.70     10.00 o
  19   1   1      534.42      499.52      6.26 o
  21   1   1        0.98        1.46      1.50 o
  23   1   1      359.50      328.09      5.49 o
  25   1   1       40.79       43.18      3.03 o
  27   1   1     2585.75     2369.25     24.06 o
  29   1   1      582.64      557.44      9.66 o
  31   1   1      215.53      221.64      6.51 o
  33   1   1       69.06       77.77      4.71 o
  35   1   1      518.95      538.65     12.09 o
  37   1   1      163.21      186.72      7.94 o
  39   1   1       23.21       29.05      5.17 o
  41   1   1      474.85      543.92     13.36 o
 -40   2   1      239.08      258.20     12.63 o
 -38   2   1       43.24       52.38      6.49 o
 -36   2   1        1.65       -0.68      3.99 o
 -34   2   1      223.29      219.19      7.69 o
 -32   2   1      175.97      190.42      7.05 o
 -30   2   1      125.54       91.63      5.16 o
 -28   2   1     1943.16     1802.47     21.54 o
 -26   2   1      118.25      130.57      5.26 o
 -24   2   1      343.71      327.70      7.31 o
 -22   2   1      727.05      686.55     10.38 o
 -20   2   1      676.74      709.34     10.17 o
 -18   2   1       12.35        8.41      1.85 o
 -16   2   1      480.74      411.86      6.32 o
 -14   2   1     6639.10     6884.23     58.71 o
 -12   2   1     3605.80     3749.93     33.74 o
 -10   2   1      177.26      267.81      4.25 o
  -8   2   1     1153.40     1254.58     11.71 o
  -6   2   1     2113.12     1940.79     16.37 o
  -4   2   1       31.13        5.45      0.74 o
  -2   2   1     5938.11     5592.97    120.21 o
   0   2   1    18283.97    18201.07    220.91 o
   2   2   1        2.28       24.84      1.95 o
   4   2   1      490.88      466.71      9.68 o
   6   2   1     3002.94     2742.75     43.67 o
   8   2   1     2650.36     2506.33     24.44 o
  10   2   1      568.48      694.99      7.51 o
  12   2   1     4359.17     5153.33     41.82 o
  14   2   1     8578.11     9100.55     61.67 o
  16   2   1     1792.98     1955.98     16.37 o
  18   2   1      260.25      229.50      3.85 o
  20   2   1      597.21      519.51      6.94 o
  22   2   1      875.54      833.53      9.76 o
  24   2   1      562.53      515.17      7.50 o
  26   2   1        0.64       -2.05      2.05 o
  28   2   1        1.77        3.96      2.22 o
  30   2   1     1287.78     1275.36     14.58 o
  32   2   1       38.80       43.77      3.69 o
  34   2   1      943.75     1006.58     14.86 o
  36   2   1        8.61       12.32      4.57 o
  38   2   1       27.10       33.84      6.11 o
  40   2   1        2.07       -1.42      6.02 o
 -39   3   1       87.50      104.78      8.20 o
 -37   3   1        3.23       -2.15      4.37 o
 -35   3   1       27.17       30.25      5.53 o
 -33   3   1      154.24      156.44      8.03 o
 -31   3   1       78.30       80.01      6.11 o
 -29   3   1      371.42      321.31      9.66 o
 -27   3   1       79.88       81.88      4.68 o
 -25   3   1      579.19      562.41     10.07 o
 -23   3   1      290.97      310.00      6.75 o
 -21   3   1       39.65       52.39      3.84 o
 -19   3   1     1540.00     1407.59     16.28 o
 -17   3   1      100.95       99.30      3.33 o
 -15   3   1     2872.81     2814.31     25.32 o
 -13   3   1      109.02       94.24      3.08 o
 -11   3   1        9.53       23.67      1.98 o
  -9   3   1      977.69     1079.42     11.83 o
  -7   3   1      551.96      501.84      8.15 o
  -5   3   1     4675.64     5274.69     74.99 o
  -3   3   1      144.03      165.66      3.94 o
  -1   3   1    16919.41    19360.76    233.18 o
   1   3   1     5220.40     6287.81     77.57 o
   3   3   1      218.78      183.15      6.09 o
   5   3   1     3675.59     4093.77     63.91 o
   7   3   1     1024.35     1372.53     24.91 o
   9   3   1      244.79      299.07     11.82 o
  11   3   1     2358.05     2513.15     25.16 o
  13   3   1     5244.47     5450.78     47.52 o
  15   3   1       56.84       58.87      2.70 o
  17   3   1      130.75      145.42      5.65 o
  19   3   1       10.23        9.03      2.25 o
  21   3   1      160.70      158.49      5.00 o
  23   3   1       75.41       77.58      4.84 o
  25   3   1       73.59       82.24      5.18 o
  27   3   1       18.77       14.87      3.89 o
  29   3   1     1212.22     1147.39     19.16 o
  31   3   1        3.98        9.56      4.31 o
  33   3   1       56.59       52.70      5.88 o
  35   3   1        2.80        7.70      5.37 o
  37   3   1      223.40      212.11     12.68 o
  39   3   1        0.86       13.56      7.42 o
 -36   4   1      164.41      166.33     11.29 o
 -34   4   1       86.63       72.04     11.16 o
 -32   4   1      237.34      252.48      9.63 o
 -30   4   1       79.78       94.51      6.44 o
 -28   4   1      446.93      401.72     10.85 o
 -26   4   1      368.58      286.32      8.88 o
 -24   4   1      481.85      529.29     12.31 o
 -22   4   1      830.72      696.68     13.93 o
 -20   4   1     3332.17     3149.29     40.30 o
 -18   4   1     3691.78     3634.67     43.25 o
 -16   4   1     4654.75     4527.10     54.18 o
 -14   4   1       15.20       25.36      2.53 o
 -12   4   1     1738.98     1742.07     32.22 o
 -10   4   1      150.22      161.43      8.67 o
  -8   4   1      243.66      221.75      8.36 o
  -6   4   1     1858.60     1816.90     34.12 o
  -4   4   1       88.20       79.98      3.61 o
  -2   4   1    10178.68    10921.71    133.40 o
   0   4   1     9758.84    10877.81    153.16 o
   2   4   1     1216.46     1217.64     25.95 o
   4   4   1     1418.80     1351.41     25.00 o
   6   4   1     5179.43     5465.30     85.47 o
   8   4   1      562.26      611.33     14.67 o
  10   4   1     3450.40     3449.19     57.32 o
  12   4   1     1470.84     1433.91     28.22 o
  14   4   1       45.65       41.65      5.19 o
  16   4   1      102.34      120.23     10.00 o
  18   4   1     3090.65     3029.05     33.76 o
  20   4   1      664.92      676.24     11.22 o
  22   4   1      914.12      825.01     21.69 o
  24   4   1       20.65       19.04      3.93 o
  26   4   1     3079.53     2898.22     39.39 o
  28   4   1      104.34       93.05     12.35 o
  30   4   1      254.28      244.98     14.71 o
  32   4   1        8.23        6.12      5.46 o
  34   4   1      135.74      152.05     14.16 o
  36   4   1        5.52        8.46      7.17 o
 -35   5   1      154.27      166.76     10.75 o
 -33   5   1       21.04       23.36      5.93 o
 -31   5   1        3.26        1.15      4.74 o
 -29   5   1      956.34      943.65     21.36 o
 -27   5   1      465.69      476.57     12.12 o
 -25   5   1     1054.32     1019.67     18.19 o
 -23   5   1      332.30      296.27      7.09 o
 -21   5   1      265.55      266.35      7.16 o
 -19   5   1      133.92      127.80     15.47 o
 -17   5   1     1054.85     1101.44     25.41 o
 -15   5   1        0.03        4.52      7.62 o
 -13   5   1     1197.82     1186.61     25.31 o
 -11   5   1     2650.10     2708.91     47.28 o
  -9   5   1    11162.99    10576.89    161.42 o
  -7   5   1     2007.52     1863.01     33.70 o
  -5   5   1      882.53      900.54     18.99 o
  -3   5   1      130.31      144.34     11.38 o
  -1   5   1      481.19      483.84     12.58 o
   1   5   1       32.61       25.56      3.83 o
   3   5   1     1244.93     1232.73     24.22 o
   5   5   1       33.00       26.24      3.98 o
   7   5   1      781.27      724.41     17.15 o
   9   5   1      924.95      936.20     21.12 o
  11   5   1     8503.41     8166.71    127.71 o
  13   5   1       71.19       88.54      7.16 o
  15   5   1     1026.28     1020.16     24.19 o
  17   5   1     1203.59     1144.84     21.49 o
  19   5   1     2749.03     2740.45     52.02 o
  21   5   1        1.36       50.36     38.89 o
  23   5   1      228.62      249.85     13.43 o
  25   5   1      198.15      165.20     11.86 o
  27   5   1      269.69      260.55     14.69 o
  29   5   1      559.35      589.11     22.18 o
  31   5   1      442.26      465.20     14.85 o
  33   5   1      367.97      324.34     12.08 o
 -30   6   1       15.00       17.27      8.29 o
 -28   6   1       21.78       22.26      7.70 o
 -26   6   1       42.22       15.18      6.67 o
 -24   6   1      123.75      112.94      9.89 o
 -22   6   1       34.28       41.62      7.31 o
 -20   6   1        0.84        7.63      5.44 o
 -18   6   1     1124.96     1139.87     27.23 o
 -16   6   1      252.90      233.78     22.54 o
 -14   6   1        5.74        6.34      4.32 o
 -12   6   1       40.15       45.98      5.52 o
 -10   6   1       58.37       54.67      6.74 o
  -8   6   1     1490.33     1315.65     26.96 o
  -6   6   1     1463.33     1335.65     26.96 o
  -4   6   1        7.17        4.46      3.64 o
  -2   6   1       47.26       30.59      4.72 o
   0   6   1       61.20       65.88      5.69 o
   2   6   1     2052.60     1760.54     33.51 o
   4   6   1      907.06      781.99     19.78 o
   6   6   1      243.26      244.61     10.37 o
   8   6   1        2.36        2.14      3.96 o
  10   6   1      197.95      181.95      9.44 o
  12   6   1      104.02       92.35      7.74 o
  14   6   1       62.74       75.26      7.43 o
  16   6   1       38.35       32.25      6.29 o
  18   6   1       85.88       82.99      8.33 o
  20   6   1        6.59       15.49      5.89 o
  22   6   1       60.37       54.91     20.33 o
  24   6   1        5.39        7.05      6.57 o
  26   6   1       15.37       22.81     14.58 o
  28   6   1      331.81      358.80     17.74 o
  30   6   1      350.80      393.98     19.60 o
 -25   7   1        7.45        6.08      7.06 o
 -23   7   1       53.17       82.26     14.03 o
 -21   7   1     1099.87     1182.52     30.20 o
 -19   7   1      119.99      144.88     10.28 o
 -17   7   1      151.09      134.87      9.75 o
 -15   7   1      396.26      385.87     14.41 o
 -13   7   1      361.44      394.60     22.65 o
 -11   7   1        8.27       13.54      4.91 o
  -9   7   1      136.78      154.89     15.14 o
  -7   7   1      226.73      200.68     17.02 o
  -5   7   1        0.58        0.00      5.41 o
  -3   7   1       31.16       16.89      4.67 o
  -1   7   1      259.54      259.80     10.91 o
   1   7   1       11.08        8.56      4.40 o
   3   7   1        1.25        6.45      4.52 o
   5   7   1      518.47      508.59     16.01 o
   7   7   1     1647.40     1584.65     35.14 o
   9   7   1      160.72      166.08      9.97 o
  11   7   1      115.46      132.88      9.24 o
  13   7   1        3.92        5.61      4.97 o
  15   7   1      205.06      260.75     12.83 o
  17   7   1      177.14      156.57     10.46 o
  19   7   1        5.89        1.72      5.60 o
  21   7   1      106.42      121.87     17.02 o
  23   7   1      306.15      267.14     14.90 o
  25   7   1      194.79      244.24     17.02 o
 -18   8   1      266.85      322.59     15.06 o
 -16   8   1      144.14      180.97     15.58 o
 -14   8   1       15.25       12.53      5.93 o
 -12   8   1      126.80      130.40     27.73 o
 -10   8   1       17.11       16.28      5.86 o
  -8   8   1        7.92       -3.50      4.77 o
  -6   8   1      356.71      437.83     15.29 o
  -4   8   1      426.97      505.49     16.44 o
  -2   8   1        2.15        5.02      4.76 o
   0   8   1      154.37      140.61      9.25 o
   2   8   1       85.99       79.84      7.58 o
   4   8   1      146.93      146.11      9.69 o
   6   8   1       34.12       38.63      6.56 o
   8   8   1       49.69       18.97      6.33 o
  10   8   1      806.63      881.90     24.15 o
  12   8   1       76.42       91.22      8.90 o
  14   8   1      375.29      443.62     34.58 o
  16   8   1       57.85       74.68      9.08 o
  18   8   1       22.79       13.61      7.11 o
 -42   0   2        1.60        0.52      6.48 o
 -40   0   2        0.72        7.60     12.42 o
 -38   0   2      750.38      791.35     24.94 o
 -36   0   2       29.12       42.00      6.87 o
 -34   0   2      694.39      662.78     18.35 o
 -32   0   2      677.66      635.32     21.30 o
 -30   0   2      577.12      579.76     16.01 o
 -28   0   2     1362.42     1374.53     26.55 o
 -26   0   2      357.29      380.13     13.38 o
 -24   0   2     1743.39     1775.07     40.83 o
 -22   0   2    19138.36    19779.46    229.60 o
 -20   0   2      488.65      486.36     13.59 o
 -18   0   2    13919.21    14495.58    132.08 o
 -16   0   2      100.21       93.20      4.73 o
 -14   0   2    10824.21    10316.53     96.63 o
 -12   0   2      495.90      491.30      6.96 o
 -10   0   2    11548.45    11414.07    103.19 o
  -8   0   2     9269.15    10446.89    104.15 o
  -6   0   2    40738.63    42184.12    376.71 o
  -4   0   2      243.99      271.81      6.39 o
  -2   0   2     2410.26     2692.03     31.47 o
   0   0   2     1282.19     1075.81     20.67 o
   2   0   2    42363.07    42719.56    493.68 o
   4   0   2      182.61      227.55      4.38 o
   6   0   2   131633.25   129665.66   1579.66 o
   8   0   2    34586.22    34216.51    330.31 o
  10   0   2      709.62      898.93     11.69 o
  12   0   2    11689.30    11939.25    117.24 o
  14   0   2      545.37      382.52      7.20 o
  16   0   2     2067.93     2200.86     25.67 o
  18   0   2     1346.92     1511.23     19.59 o
  20   0   2     1161.04     1217.70     17.13 o
  22   0   2     3126.40     2814.44     33.42 o
  24   0   2      129.18      159.61      6.29 o
  26   0   2       75.21       78.48      6.19 o
  28   0   2      304.27      336.57      9.64 o
  30   0   2     2010.58     1904.81     37.24 o
  32   0   2      735.34      751.95     19.86 o
  34   0   2     1119.88     1126.97     25.73 o
  36   0   2      232.87      288.82     13.46 o
  38   0   2      286.20      322.75     14.78 o
  40   0   2       72.36       86.82      9.91 o
 -41   1   2      109.73      127.81      8.78 o
 -39   1   2        9.42       17.64      7.12 o
 -37   1   2      306.63      325.94      9.04 o
 -35   1   2        1.01        1.58      3.39 o
 -33   1   2      198.15      188.68      6.87 o
 -31   1   2      131.52      124.05      5.71 o
 -29   1   2        3.05        6.07      2.67 o
 -27   1   2     3036.98     3017.63     28.73 o
 -25   1   2     3352.64     3036.36     26.80 o
 -23   1   2       80.31       87.81      3.37 o
 -21   1   2     1155.75     1156.18     11.50 o
 -19   1   2       89.76       67.37      2.47 o
 -17   1   2     8217.48     8769.99     59.83 o
 -15   1   2       23.65        6.63      1.15 o
 -13   1   2        0.60       18.66      1.21 o
 -11   1   2     6222.76     6415.28     54.06 o
  -9   1   2     4167.89     4350.64     40.39 o
  -7   1   2    14745.02    15291.32    127.79 o
  -5   1   2     3010.65     3170.11     27.48 o
  -3   1   2     5397.91     5360.84     45.10 o
  -1   1   2     7222.12     7397.69     66.01 o
   1   1   2    20516.98    20209.83    196.26 o
   3   1   2      594.58      624.87      7.03 o
   5   1   2      971.60      998.56      8.08 o
   7   1   2    17388.55    18000.78    127.46 o
   9   1   2     3949.04     3913.97     27.29 o
  11   1   2     7530.81     7501.64     50.83 o
  13   1   2     6790.07     6756.78     46.79 o
  15   1   2     4947.58     5407.09     36.55 o
  17   1   2     3819.93     3867.63     28.44 o
  19   1   2        9.29        8.41      1.68 o
  21   1   2     1587.23     1540.08     13.92 o
  23   1   2       30.84       28.82      2.50 o
  25   1   2     2214.43     2186.69     20.93 o
  27   1   2      930.73      884.84     12.35 o
  29   1   2       69.66       64.59      4.11 o
  31   1   2      344.86      328.72      8.11 o
  33   1   2      247.75      252.37      7.37 o
  35   1   2       15.16       23.26      4.21 o
  37   1   2      666.96      705.10     14.48 o
  39   1   2      142.93      156.21      8.50 o
  41   1   2      100.24      133.47      8.57 o
 -40   2   2       90.47       88.58      8.89 o
 -38   2   2      107.53      101.53      7.86 o
 -36   2   2        0.08        3.36      4.21 o
 -34   2   2        5.33        4.88      3.59 o
 -32   2   2       10.72        5.76      3.40 o
 -30   2   2       69.56       50.64      4.26 o
 -28   2   2       73.36       50.39      4.16 o
 -26   2   2     1650.71     1623.16     19.49 o
 -24   2   2      385.46      378.25      7.89 o
 -22   2   2     2138.11     2094.50     22.44 o
 -20   2   2      433.76      474.82      8.08 o
 -18   2   2      703.50      635.33      9.23 o
 -16   2   2     1688.44     1753.90     18.44 o
 -14   2   2      861.64     1121.63     11.24 o
 -12   2   2        7.73       10.26      1.51 o
 -10   2   2      677.81      821.10     11.05 o
  -8   2   2     9136.33     9766.45     92.61 o
  -6   2   2     5273.92     5276.66     43.77 o
  -4   2   2    11323.85    11736.69    105.73 o
  -2   2   2     7543.61     8016.87     80.64 o
   0   2   2     1005.17     1008.39      9.53 o
   2   2   2     3116.17     3124.35     32.37 o
   4   2   2     3462.49     3526.82     36.49 o
   6   2   2      443.63      547.53      6.67 o
   8   2   2     6744.24     7338.15     49.71 o
  10   2   2      289.75      285.99      3.68 o
  12   2   2     6797.07     7332.26     50.24 o
  14   2   2     3262.09     3729.13     27.03 o
  16   2   2     3450.50     3840.71     28.92 o
  18   2   2      156.40      189.57      3.66 o
  20   2   2       15.18       16.25      1.84 o
  22   2   2      732.32      713.72      9.09 o
  24   2   2     1074.33      999.95     12.48 o
  26   2   2      123.74      112.82      4.15 o
  28   2   2      214.42      233.78      6.53 o
  30   2   2       64.49       45.37      3.77 o
  32   2   2      437.13      399.31      9.38 o
  34   2   2      304.37      297.33      8.11 o
  36   2   2       16.15       14.06      3.95 o
  38   2   2      104.39      121.03      9.51 o
  40   2   2      639.21      645.59     21.81 o
 -39   3   2      224.44      241.55      9.90 o
 -37   3   2      396.93      394.51     11.48 o
 -35   3   2      169.82      145.78      7.40 o
 -33   3   2       49.69       47.71      5.21 o
 -31   3   2      157.20      153.41      6.81 o
 -29   3   2       33.46       27.59      3.59 o
 -27   3   2      514.65      433.44      8.57 o
 -25   3   2     2060.05     1931.82     21.59 o
 -23   3   2       12.80        8.55      2.45 o
 -21   3   2     2207.60     2105.95     22.63 o
 -19   3   2      657.57      570.22      8.54 o
 -17   3   2      222.62      246.07      7.36 o
 -15   3   2     2551.23     2368.02     24.42 o
 -13   3   2      970.37      939.98     11.23 o
 -11   3   2     4837.06     5177.62     42.27 o
  -9   3   2      305.46      326.38      6.18 o
  -7   3   2     2039.16     2184.69     19.89 o
  -5   3   2     1520.29     1398.48     16.38 o
  -3   3   2        3.12       -3.31      3.31 o
  -1   3   2        9.27       17.96      1.81 o
   1   3   2       69.01       52.05      2.74 o
   3   3   2     1641.18     1684.50     28.72 o
   5   3   2     9671.32     9780.94    180.98 o
   7   3   2      710.70      653.21     24.53 o
   9   3   2     3391.49     3406.76     55.70 o
  11   3   2      108.44      111.32      3.92 o
  13   3   2      231.85      164.82      3.89 o
  15   3   2      708.89      674.32      8.77 o
  17   3   2      228.29      227.75      4.90 o
  19   3   2        1.80        2.94      1.97 o
  21   3   2     1288.45     1247.84     19.67 o
  23   3   2       53.47       50.84      4.55 o
  25   3   2     1975.82     1885.56     28.00 o
  27   3   2      747.40      672.48     14.80 o
  29   3   2      215.15      244.10     15.50 o
  31   3   2        1.32        0.89      4.89 o
  33   3   2      584.99      586.00     18.38 o
  35   3   2       85.09       80.12     10.13 o
  37   3   2      246.09      273.61     14.05 o
 -38   4   2      398.00      388.92     31.60 o
 -36   4   2       43.84       44.51      7.35 o
 -34   4   2      169.77      182.63      8.92 o
 -32   4   2        2.50        5.82      4.38 o
 -30   4   2      431.15      412.94     12.41 o
 -28   4   2       54.84       53.48      5.39 o
 -26   4   2       72.31       47.31      4.74 o
 -24   4   2      636.53      538.47     11.44 o
 -22   4   2       30.37       27.25      3.76 o
 -20   4   2      184.17      188.93      7.29 o
 -18   4   2      254.95      275.72      8.45 o
 -16   4   2        8.99       17.30      3.76 o
 -14   4   2     1020.09      987.30     14.98 o
 -12   4   2      103.15      116.59      5.63 o
 -10   4   2      727.00      712.47     13.26 o
  -8   4   2       89.56       92.84      3.97 o
  -6   4   2      225.42      198.16      8.53 o
  -4   4   2      108.60      128.33     16.13 o
  -2   4   2        6.96       11.94      4.84 o
   0   4   2        3.61       28.56      2.68 o
   2   4   2       20.05       59.84      3.57 o
   4   4   2      135.98      133.50      6.96 o
   6   4   2      228.11      187.16      7.51 o
   8   4   2      435.00      465.14     12.73 o
  10   4   2     2716.71     2684.22     46.56 o
  12   4   2       19.11       27.98      4.61 o
  14   4   2     1848.48     1768.93     35.83 o
  16   4   2      193.62      202.12      7.92 o
  18   4   2      855.04      832.08     16.85 o
  20   4   2      292.24      298.71      6.67 o
  22   4   2      216.96      206.62      6.92 o
  24   4   2        0.30        0.18      3.66 o
  26   4   2       20.49       21.27      5.09 o
  28   4   2      619.36      569.71     16.20 o
  30   4   2      212.24      207.83     12.53 o
  32   4   2      105.79       99.55      8.63 o
  34   4   2       23.14       33.13      7.12 o
  36   4   2      140.12      161.28     11.14 o
 -35   5   2       14.13        9.66      6.25 o
 -33   5   2        0.48       -0.04      5.14 o
 -31   5   2       47.14       60.44      8.61 o
 -29   5   2        0.03        5.94      4.35 o
 -27   5   2      382.07      353.41     15.01 o
 -25   5   2      297.78      270.75      9.16 o
 -23   5   2        0.21        8.02      3.49 o
 -21   5   2      142.84      137.47      5.13 o
 -19   5   2      234.93      260.54      6.47 o
 -17   5   2       85.32       90.71      7.24 o
 -15   5   2     2070.98     1974.62     37.61 o
 -13   5   2     3719.87     3638.18     61.41 o
 -11   5   2     1327.60     1268.66     25.38 o
  -9   5   2      926.04      924.83     19.56 o
  -7   5   2     3470.98     3453.65     56.94 o
  -5   5   2      151.63      197.87      7.48 o
  -3   5   2      603.72      577.21     10.72 o
  -1   5   2        0.11        2.08      2.70 o
   1   5   2      184.08      187.96      7.75 o
   3   5   2       67.46       62.40      6.19 o
   5   5   2       12.32       37.22      4.53 o
   7   5   2      944.87     1085.31     23.28 o
   9   5   2      791.18      741.14     18.58 o
  11   5   2     1301.51     1346.28     28.43 o
  13   5   2     3352.59     3293.38     57.87 o
  15   5   2     2377.36     2290.38     43.85 o
  17   5   2      225.81      228.14     11.55 o
  19   5   2      238.58      285.33     13.59 o
  21   5   2      724.15      660.16     20.79 o
  23   5   2        0.01        7.13      5.83 o
  25   5   2      311.13      278.53     14.91 o
  27   5   2      179.38      171.39     12.99 o
  29   5   2        0.48       -4.08      6.57 o
  31   5   2        4.96       10.11      7.77 o
  33   5   2       10.56       -5.14      7.84 o
 -30   6   2       50.16       47.00      9.29 o
 -28   6   2        0.14        5.27      6.38 o
 -26   6   2       43.13       39.42      8.02 o
 -24   6   2       43.14       44.32      6.54 o
 -22   6   2       69.83       63.57      6.60 o
 -20   6   2       30.73       34.52      6.45 o
 -18   6   2     1027.77     1019.38     32.48 o
 -16   6   2       79.68       97.61     18.23 o
 -14   6   2     2288.81     2210.70     41.65 o
 -12   6   2      101.01       97.08      6.76 o
 -10   6   2       11.10       12.48      3.84 o
  -8   6   2      458.33      505.91     13.69 o
  -6   6   2      633.71      631.92     15.52 o
  -4   6   2       53.63       38.50      4.62 o
  -2   6   2      498.01      519.65     14.02 o
   0   6   2        8.56        3.65      3.61 o
   2   6   2      520.47      580.93     15.70 o
   4   6   2       61.19       74.28      6.24 o
   6   6   2     1020.63      979.14     22.66 o
   8   6   2       92.25       81.20      7.03 o
  10   6   2      202.79      185.78      9.92 o
  12   6   2      756.89      739.67     23.98 o
  14   6   2     2194.85     1989.97     40.17 o
  16   6   2       11.22       10.19      5.62 o
  18   6   2      395.74      398.74     15.73 o
  20   6   2        0.19        3.49      5.31 o
  22   6   2       76.96       74.18     13.15 o
  24   6   2      189.49      204.32     15.25 o
  26   6   2      203.61      202.04     13.81 o
  28   6   2      224.90      232.44     15.25 o
  30   6   2       51.64       52.05     10.38 o
 -25   7   2        0.04        5.60      6.32 o
 -23   7   2      143.92      203.46     12.57 o
 -21   7   2       49.80       47.61      7.56 o
 -19   7   2       13.27        8.18      5.62 o
 -17   7   2       16.43       14.98      5.68 o
 -15   7   2      170.61      172.40     10.00 o
 -13   7   2        2.82        0.40      5.30 o
 -11   7   2      386.95      366.17     12.54 o
  -9   7   2      314.46      301.08     16.24 o
  -7   7   2        9.85       17.80      8.62 o
  -5   7   2       37.23       22.09      8.84 o
  -3   7   2      156.37      137.05      8.05 o
  -1   7   2        0.05        4.42      4.03 o
   1   7   2        4.65        1.86      4.12 o
   3   7   2        1.27        1.25      6.30 o
   5   7   2      577.83      496.65     15.93 o
   7   7   2        8.08       19.12      5.62 o
   9   7   2      744.32      756.95     20.92 o
  11   7   2      172.09      179.79     10.68 o
  13   7   2        4.66        7.77      5.31 o
  15   7   2        1.76        4.46      5.38 o
  17   7   2        7.50        7.08      9.50 o
  19   7   2       46.83       58.21     12.15 o
  21   7   2       28.06       29.01      7.75 o
  23   7   2        0.04        1.38      6.48 o
  25   7   2       28.81       35.10      9.05 o
 -18   8   2      382.56      415.83     37.79 o
 -16   8   2       83.57      134.29     14.14 o
 -14   8   2       66.41       65.77      7.73 o
 -12   8   2        9.85       10.31      5.23 o
 -10   8   2      487.65      509.53     15.78 o
  -8   8   2       34.83       35.93      6.16 o
  -6   8   2       88.38       86.43     17.68 o
  -4   8   2        3.32       13.22      5.11 o
  -2   8   2       11.02        2.30      5.04 o
   0   8   2        1.61        2.27      5.75 o
   2   8   2       63.00       68.42      7.32 o
   4   8   2       61.16       73.84      7.77 o
   6   8   2      133.85      144.79     10.00 o
   8   8   2       99.13       95.39      8.89 o
  10   8   2      284.59      307.18     14.56 o
  12   8   2       35.25       41.26      7.65 o
  14   8   2       79.29       71.81     11.93 o
  16   8   2       46.68       70.04     13.59 o
  18   8   2      479.22      535.43     20.42 o
 -41   1   3      195.58      244.30     10.84 o
 -39   1   3        4.33        7.38      6.11 o
 -37   1   3       27.33       23.55      5.25 o
 -35   1   3      281.90      281.31      7.79 o
 -33   1   3       47.50       54.51      3.74 o
 -31   1   3      273.89      269.75      6.58 o
 -29   1   3      220.51      204.94      5.48 o
 -27   1   3     3447.08     3276.79     28.88 o
 -25   1   3      869.64      805.02     10.00 o
 -23   1   3     2080.26     2011.48     19.93 o
 -21   1   3      200.50      226.02      4.32 o
 -19   1   3     9039.15     8930.32     58.95 o
 -17   1   3      249.71      246.13      3.67 o
 -15   1   3     5341.33     5462.04     39.94 o
 -13   1   3     3420.62     3579.00     32.15 o
 -11   1   3      931.77     1417.35     13.47 o
  -9   1   3    20351.79    21431.69    173.63 o
  -7   1   3    15451.92    15649.32    138.03 o
  -5   1   3     1628.74     1838.29     18.17 o
  -3   1   3    11140.30    10874.31     97.80 o
  -1   1   3       83.60       89.59      2.32 o
   1   1   3     3074.21     3248.40     28.14 o
   3   1   3     1282.89     1083.03      9.42 o
   5   1   3      905.59      662.24      8.69 o
   7   1   3     2656.28     2941.66     21.95 o
   9   1   3     2203.45     2139.23     17.77 o
  11   1   3     2540.60     3005.25     24.25 o
  13   1   3     3944.25     3564.96     28.64 o
  15   1   3      348.55      341.60      4.85 o
  17   1   3     2306.90     2401.69     19.09 o
  19   1   3     3194.95     3412.49     26.07 o
  21   1   3     1443.10     1340.25     13.37 o
  23   1   3       92.46      108.25      3.76 o
  25   1   3     3219.99     3191.53     28.39 o
  27   1   3     1386.02     1373.94     16.55 o
  29   1   3        1.27       -0.14      2.76 o
  31   1   3      186.95      213.55      6.64 o
  33   1   3      314.04      283.27      7.84 o
  35   1   3      133.28      147.84      6.70 o
  37   1   3      182.33      183.39      8.19 o
  39   1   3      491.50      545.17     16.24 o
 -40   2   3       26.56       30.13      6.26 o
 -38   2   3      200.11      188.15      9.38 o
 -36   2   3      518.07      554.63     14.25 o
 -34   2   3      491.80      525.51     12.29 o
 -32   2   3      385.23      375.50      9.34 o
 -30   2   3      179.99      155.99      6.23 o
 -28   2   3        1.19       -0.97      2.81 o
 -26   2   3       68.59       62.86      4.12 o
 -24   2   3     1041.03      963.03     13.48 o
 -22   2   3     1072.87      998.25     13.33 o
 -20   2   3     1446.13     1352.69     15.91 o
 -18   2   3      168.90      120.69      4.46 o
 -16   2   3     1103.10     1173.55     12.05 o
 -14   2   3     7158.51     7736.21     62.20 o
 -12   2   3     1414.82     1855.70     23.80 o
 -10   2   3      279.28      294.99      5.04 o
  -8   2   3    16926.33    17722.24    143.97 o
  -6   2   3       42.89       81.14      3.38 o
  -4   2   3     1849.49     1771.48     18.31 o
  -2   2   3     2560.05     2733.95     22.45 o
   0   2   3     7993.79     7648.23     64.03 o
   2   2   3     4771.46     4932.98     45.92 o
   4   2   3      134.16      146.35      3.26 o
   6   2   3      906.90      795.64      8.49 o
   8   2   3        2.33       15.95      1.35 o
  10   2   3      204.58      182.09      3.13 o
  12   2   3     4189.45     4457.95     31.67 o
  14   2   3     2943.49     3029.57     22.66 o
  16   2   3      905.44      810.13      8.24 o
  18   2   3      158.79      190.72      3.94 o
  20   2   3     1632.82     1582.49     15.50 o
  22   2   3        5.63        4.51      2.12 o
  24   2   3      231.41      223.59      6.03 o
  26   2   3       10.46       13.44      2.92 o
  28   2   3      973.88      956.08     13.99 o
  30   2   3      137.67      111.51      6.10 o
  32   2   3      165.83      186.69      8.59 o
  34   2   3       60.38       68.45      6.28 o
  36   2   3      143.97      161.64      8.50 o
  38   2   3       69.88       74.20      7.25 o
 -39   3   3       55.10       57.72      6.60 o
 -37   3   3      319.40      330.85     12.98 o
 -35   3   3       84.44       87.06      5.89 o
 -33   3   3       45.17       43.60      4.78 o
 -31   3   3      154.32      114.59      5.14 o
 -29   3   3       17.10       12.04      3.05 o
 -27   3   3      376.14      337.63      7.27 o
 -25   3   3      806.83      779.81     10.92 o
 -23   3   3     1787.61     1685.91     18.48 o
 -21   3   3        0.55        3.16      2.32 o
 -19   3   3     1833.22     1681.94     18.71 o
 -17   3   3      423.01      447.17      8.29 o
 -15   3   3        7.27        7.93      3.15 o
 -13   3   3     2136.05     2313.22     22.37 o
 -11   3   3      520.10      564.10      6.95 o
  -9   3   3     1489.51     1621.55     14.91 o
  -7   3   3     1491.02     1681.90     18.40 o
  -5   3   3      548.04      493.37      8.63 o
  -3   3   3      318.15      378.95      6.45 o
  -1   3   3     7980.58     8487.19     84.04 o
   1   3   3     6314.58     7320.10     66.01 o
   3   3   3      908.35     1008.74     13.55 o
   5   3   3      195.80      250.08      6.56 o
   7   3   3      403.01      492.93     10.11 o
   9   3   3       32.76       29.96      3.89 o
  11   3   3       20.16       34.77      2.32 o
  13   3   3      335.11      314.19      5.07 o
  15   3   3      697.02      735.44     11.38 o
  17   3   3        1.83        1.29      1.71 o
  19   3   3      389.72      355.54      6.97 o
  21   3   3        4.65       -1.26      2.71 o
  23   3   3      153.14      153.40      6.78 o
  25   3   3       47.18       37.66      5.65 o
  27   3   3       10.51        3.95      4.51 o
  29   3   3       98.93       68.91      7.25 o
  31   3   3      151.91      130.06      9.39 o
  33   3   3        0.14        3.79      5.61 o
  35   3   3        0.66        5.25      6.17 o
  37   3   3      115.79      121.26     11.84 o
 -36   4   3       95.23       97.96      7.86 o
 -34   4   3      181.24      205.37      9.35 o
 -32   4   3      236.74      223.57      9.18 o
 -30   4   3      195.45      196.85      8.39 o
 -28   4   3      915.63      855.29     16.13 o
 -26   4   3      996.32      911.81     16.30 o
 -24   4   3       24.19       15.89      3.70 o
 -22   4   3      207.10      179.09      6.85 o
 -20   4   3       77.51       86.67      5.03 o
 -18   4   3     5664.95     5442.39     64.76 o
 -16   4   3      242.65      238.59      6.73 o
 -14   4   3      155.21      167.14      5.70 o
 -12   4   3     7875.30     7934.71    115.07 o
 -10   4   3     1503.95     1514.48     18.40 o
  -8   4   3     1334.58     1390.74     19.42 o
  -6   4   3     1768.85     1829.61     28.84 o
  -4   4   3     2952.81     2804.66     48.19 o
  -2   4   3       96.19       52.89      4.24 o
   0   4   3     9418.28     9890.10    165.83 o
   2   4   3     4708.38     5078.25     99.26 o
   4   4   3        1.65        3.11      2.14 o
   6   4   3       99.74      119.06      6.85 o
   8   4   3      982.45     1053.56     22.18 o
  10   4   3        2.93        0.23      3.43 o
  12   4   3     3807.30     3813.41     51.23 o
  14   4   3      159.20      158.72      6.70 o
  16   4   3     4522.32     4414.32     75.08 o
  18   4   3      953.36      957.22     24.28 o
  20   4   3      821.94      816.10     25.08 o
  22   4   3      329.65      299.00      9.89 o
  24   4   3      282.99      308.34     15.24 o
  26   4   3      245.56      210.63      9.37 o
  28   4   3     1266.47     1157.47     34.28 o
  30   4   3        0.12        1.38      4.84 o
  32   4   3      369.56      364.67     13.85 o
  34   4   3       41.79       57.54      7.72 o
  36   4   3       83.45       73.07     12.05 o
 -35   5   3      252.26      241.48     25.95 o
 -33   5   3        2.04        6.52      5.17 o
 -31   5   3      392.17      435.83     13.18 o
 -29   5   3       19.56       23.73      5.07 o
 -27   5   3      120.93      107.31     10.43 o
 -25   5   3        2.87        7.56      4.07 o
 -23   5   3      340.60      378.22     10.34 o
 -21   5   3      235.50      213.36      8.38 o
 -19   5   3     1531.21     1466.71     27.32 o
 -17   5   3      609.81      554.48     12.41 o
 -15   5   3      151.20      148.30      8.05 o
 -13   5   3       92.96      109.07     15.25 o
 -11   5   3     8576.42     8250.52    127.96 o
  -9   5   3      802.39      724.88     12.25 o
  -7   5   3     1575.93     1571.23     45.56 o
  -5   5   3      810.30      857.35     13.50 o
  -3   5   3     1482.61     1443.60     21.06 o
  -1   5   3       86.70      103.56      5.72 o
   1   5   3      876.86      923.30     19.58 o
   3   5   3      846.90      829.84     18.69 o
   5   5   3     2179.41     2159.67     39.09 o
   7   5   3     2410.17     2417.50     43.43 o
   9   5   3     8154.51     8018.60    125.78 o
  11   5   3      976.68      978.76     23.20 o
  13   5   3      428.34      390.60     19.67 o
  15   5   3      353.73      356.79     13.90 o
  17   5   3     1103.70     1036.33     26.00 o
  19   5   3     1408.13     1325.49     31.39 o
  21   5   3      155.94      151.97     13.70 o
  23   5   3     1446.93     1277.68     44.53 o
  25   5   3      197.03      168.55     22.54 o
  27   5   3      346.48      413.68     18.48 o
  29   5   3      245.07      238.24     15.45 o
  31   5   3        8.39        3.95     11.60 o
  33   5   3        9.91        7.51      8.13 o
 -30   6   3      545.32      594.67     22.72 o
 -28   6   3      201.92      215.33     11.42 o
 -26   6   3       14.25       14.36      6.10 o
 -24   6   3        9.38        7.37      5.38 o
 -22   6   3       58.62       50.88      7.11 o
 -20   6   3       79.72       67.18      7.33 o
 -18   6   3       15.47       24.51      5.71 o
 -16   6   3      609.68      577.61     16.67 o
 -14   6   3      208.87      204.75     12.93 o
 -12   6   3      115.63      140.44      7.62 o
 -10   6   3      151.44      145.96      7.16 o
  -8   6   3        6.20        0.96      3.20 o
  -6   6   3       35.13       41.07      7.29 o
  -4   6   3       84.46       65.36      5.20 o
  -2   6   3     1775.62     1604.39     30.67 o
   0   6   3      492.68      476.22     13.65 o
   2   6   3        0.54        0.04      3.68 o
   4   6   3       32.10       43.38      9.17 o
   6   6   3      340.88      314.09     12.02 o
   8   6   3     1887.03     1802.27     36.01 o
  10   6   3      236.04      232.92     11.33 o
  12   6   3      181.41      167.90     14.03 o
  14   6   3      160.35      161.16     10.19 o
  16   6   3      257.08      258.30     23.31 o
  18   6   3       74.23       99.22      9.09 o
  20   6   3      230.12      227.90     12.99 o
  22   6   3      110.77      126.35     11.22 o
  24   6   3       26.04       33.22      8.15 o
  26   6   3        0.63       -5.78      5.78 o
  28   6   3        5.74        2.86      7.42 o
 -25   7   3        3.82        8.24      6.66 o
 -23   7   3        0.07        2.06      6.21 o
 -21   7   3       63.54       58.17      7.80 o
 -19   7   3       20.61       16.23      5.85 o
 -17   7   3       51.14       57.19      6.71 o
 -15   7   3      640.49      698.26     18.60 o
 -13   7   3       76.88       67.74      5.93 o
 -11   7   3      286.87      303.18     17.02 o
  -9   7   3      352.56      335.80     11.06 o
  -7   7   3      912.86      925.34     20.69 o
  -5   7   3      512.36      416.87     28.17 o
  -3   7   3       22.78        9.87      4.15 o
  -1   7   3       49.57       54.28      5.80 o
   1   7   3      337.10      318.19     11.94 o
   3   7   3        0.02       -0.27      4.34 o
   5   7   3        8.39       19.61      5.47 o
   7   7   3      394.03      399.31     15.69 o
   9   7   3      457.60      441.57     15.85 o
  11   7   3       34.36       55.09      7.26 o
  13   7   3      389.83      349.88     14.83 o
  15   7   3       13.04        2.70      5.41 o
  17   7   3        8.86        8.81      6.00 o
  19   7   3      154.27      195.47     12.56 o
  21   7   3      580.75      635.32     26.85 o
  23   7   3       57.55       59.17      9.59 o
 -18   8   3        7.38        9.06     11.49 o
 -16   8   3      278.00      264.51     23.42 o
 -14   8   3      179.47      199.54     20.33 o
 -12   8   3       56.04       46.18     13.04 o
 -10   8   3      341.29      380.75     24.97 o
  -8   8   3        6.20        1.77      9.28 o
  -6   8   3       31.17       21.21     10.61 o
  -4   8   3      267.62      261.44     11.20 o
  -2   8   3        1.36       -3.24      4.40 o
   0   8   3       94.54      106.40      8.25 o
   2   8   3        3.54        0.86      4.83 o
   4   8   3      310.17      393.32     15.29 o
   6   8   3      426.48      463.96     44.53 o
   8   8   3       15.38       14.62      6.07 o
  10   8   3        2.96       20.72      7.03 o
  12   8   3      350.86      406.51     16.95 o
  14   8   3       10.75       13.26      6.94 o
  16   8   3      392.00      436.27     18.56 o
 -42   0   4      112.98       98.39      9.10 o
 -40   0   4      110.62      147.92     10.92 o
 -38   0   4     1046.06     1099.84     25.50 o
 -36   0   4       73.87       83.94      7.80 o
 -34   0   4       22.29       26.15      5.82 o
 -32   0   4     1483.94     1390.68     27.73 o
 -30   0   4      391.00      389.19     12.89 o
 -28   0   4     7559.48     7389.26    101.33 o
 -26   0   4     1928.72     1768.86     30.90 o
 -24   0   4     1247.02     1107.64     18.55 o
 -22   0   4      779.16      744.50     16.08 o
 -20   0   4    17538.55    17421.50    158.47 o
 -18   0   4     5864.26     5899.73     62.56 o
 -16   0   4    14240.36    14926.19    149.98 o
 -14   0   4     3452.66     3587.09     35.36 o
 -12   0   4     1419.75     1257.54     14.27 o
 -10   0   4    10299.60    10654.81     89.04 o
  -8   0   4     1887.65     1837.46     18.78 o
  -6   0   4    17572.83    17946.21    177.70 o
  -4   0   4        3.27       -0.67      2.37 o
  -2   0   4    84687.44    84832.75    775.36 o
   0   0   4   229874.55   215175.48   2704.36 o
   2   0   4    91157.10    91410.55   1022.72 o
   4   0   4    23319.44    24468.62    267.28 o
   6   0   4      426.15      376.98      7.75 o
   8   0   4     4190.99     4121.91     43.84 o
  10   0   4      494.13      533.24      9.80 o
  12   0   4     2555.85     2527.14     32.28 o
  14   0   4    11302.59    11235.81    112.01 o
  16   0   4     1852.02     1760.76     22.01 o
  18   0   4     2573.80     2698.67     31.66 o
  20   0   4     9083.71     8627.26     88.99 o
  22   0   4       67.24       84.93      5.22 o
  24   0   4       10.83        6.41      3.37 o
  26   0   4     3234.76     3350.24     40.49 o
  28   0   4     2526.99     2511.24     32.95 o
  30   0   4      132.40      113.99      6.81 o
  32   0   4        4.78        8.13      5.59 o
  34   0   4      291.55      305.84     13.60 o
  36   0   4       38.31       31.10      7.64 o
  38   0   4     1135.42     1265.53     30.00 o
  40   0   4      143.27      174.66     15.34 o
 -41   1   4      134.81      144.79      8.96 o
 -39   1   4      188.37      219.12      9.99 o
 -37   1   4        1.51       -1.65      5.20 o
 -35   1   4      137.61      133.21      7.59 o
 -33   1   4        0.83        0.53      3.76 o
 -31   1   4      934.81      970.00     14.65 o
 -29   1   4      885.51      931.58     12.92 o
 -27   1   4     1292.50     1262.71     14.40 o
 -25   1   4      146.21      146.74      4.41 o
 -23   1   4       28.86       26.07      2.25 o
 -21   1   4     2993.43     2943.60     26.89 o
 -19   1   4     1371.12     1303.98     12.93 o
 -17   1   4       97.50      122.06      3.39 o
 -15   1   4       49.18       32.64      2.10 o
 -13   1   4     4360.06     4438.08     34.77 o
 -11   1   4    16191.06    17312.65    155.86 o
  -9   1   4     5413.01     5980.91     48.51 o
  -7   1   4     4884.73     4880.18     41.57 o
  -5   1   4      887.57      893.96     10.24 o
  -3   1   4       19.33       31.07      2.42 o
  -1   1   4    14140.69    15357.70    148.81 o
   1   1   4      375.98      297.32      4.43 o
   3   1   4     1438.81     1345.29     18.02 o
   5   1   4     2057.41     1879.91     15.01 o
   7   1   4     9935.78    10140.72     72.35 o
   9   1   4      315.39      356.27      4.77 o
  11   1   4      252.01      232.07      3.86 o
  13   1   4     8861.46     9204.93     66.03 o
  15   1   4     2072.56     2101.11     17.88 o
  17   1   4      408.48      373.00      5.78 o
  19   1   4     5070.59     5074.66     41.00 o
  21   1   4      144.18      165.80      4.68 o
  23   1   4        9.81       18.85      2.47 o
  25   1   4      789.95      756.22     10.50 o
  27   1   4     1554.34     1619.72     18.70 o
  29   1   4      142.15      117.14      5.15 o
  31   1   4      128.01      126.31      5.61 o
  33   1   4       62.16       65.58      4.86 o
  35   1   4       63.44       73.66      7.31 o
  37   1   4        7.01       13.40      5.98 o
  39   1   4      125.75      142.75     10.46 o
 -40   2   4       42.27       58.61      6.41 o
 -38   2   4       35.29       34.96      8.15 o
 -36   2   4      152.26      157.65     13.53 o
 -34   2   4        1.54        3.21      4.37 o
 -32   2   4      537.96      528.88     11.03 o
 -30   2   4      142.24      108.33      5.55 o
 -28   2   4      723.22      755.77     12.52 o
 -26   2   4       98.43       77.91      4.47 o
 -24   2   4      554.05      507.36      8.76 o
 -22   2   4       98.94      113.20      4.29 o
 -20   2   4     1949.79     1772.36     17.38 o
 -18   2   4      500.28      531.87      7.58 o
 -16   2   4        5.78        2.02      1.86 o
 -14   2   4     1986.76     1967.58     21.54 o
 -12   2   4     1027.42      987.52     12.44 o
 -10   2   4      823.80      832.13     13.00 o
  -8   2   4     4418.26     5067.19     40.99 o
  -6   2   4     2670.20     2629.72     22.45 o
  -4   2   4        9.35       27.28      1.48 o
  -2   2   4     1183.56     1360.63     13.00 o
   0   2   4       14.07       34.12      3.21 o
   2   2   4       64.04      127.22      6.27 o
   4   2   4     1023.47     1187.16     13.42 o
   6   2   4      590.73      654.58      8.78 o
   8   2   4     2667.90     2737.48     23.84 o
  10   2   4     1293.68     1255.08     10.44 o
  12   2   4     1574.13     1678.11     13.63 o
  14   2   4      929.46     1035.29      9.64 o
  16   2   4     1926.37     1888.39     15.71 o
  18   2   4     2263.74     2328.17     19.72 o
  20   2   4        0.06        3.25      2.10 o
  22   2   4       14.64       16.96      2.96 o
  24   2   4        0.32        1.59      2.69 o
  26   2   4       65.98       51.81      4.40 o
  28   2   4      169.00      157.36      9.19 o
  30   2   4        0.29        3.45      3.93 o
  32   2   4      240.05      238.22     10.27 o
  34   2   4        5.43        5.78      4.69 o
  36   2   4        0.34        1.22      4.80 o
  38   2   4       53.00       61.64      7.83 o
 -39   3   4      275.78      276.53     10.42 o
 -37   3   4       23.90       25.60      5.25 o
 -35   3   4      170.28      181.41      8.04 o
 -33   3   4      916.25      901.34     18.17 o
 -31   3   4      103.81       88.01      4.86 o
 -29   3   4      719.03      752.26     11.51 o
 -27   3   4        0.40        6.93      2.77 o
 -25   3   4     1937.09     1739.37     19.46 o
 -23   3   4      793.94      686.74     11.18 o
 -21   3   4       55.79       77.50      4.10 o
 -19   3   4     1638.42     1589.35     18.19 o
 -17   3   4        1.33       -0.99      2.07 o
 -15   3   4      172.31      138.17      4.76 o
 -13   3   4     1945.33     1728.69     18.34 o
 -11   3   4        3.17        0.10      1.39 o
  -9   3   4     3438.42     3515.65     29.58 o
  -7   3   4      283.86      260.96      5.94 o
  -5   3   4     7956.28     8343.62     77.21 o
  -3   3   4     1491.81     1638.09     17.55 o
  -1   3   4       24.83       10.15      1.23 o
   1   3   4      505.10      645.24      7.60 o
   3   3   4     5009.13     5163.37     50.64 o
   5   3   4     1470.47     1548.48     16.74 o
   7   3   4      181.06      114.09      3.92 o
   9   3   4      575.24      651.90      7.76 o
  11   3   4      906.34      939.41     10.45 o
  13   3   4      244.20      262.47      4.95 o
  15   3   4      669.06      603.18      8.55 o
  17   3   4        9.71        8.33      1.75 o
  19   3   4     2141.37     2132.60     30.36 o
  21   3   4      209.36      209.37      7.21 o
  23   3   4     2108.08     2057.78     35.71 o
  25   3   4      167.74      158.01      5.94 o
  27   3   4      187.01      219.65      7.34 o
  29   3   4       53.73       47.96      9.74 o
  31   3   4      282.23      286.24     12.77 o
  33   3   4        5.84        5.50      5.87 o
  35   3   4      113.16      116.22     10.05 o
  37   3   4       88.26       90.01     12.38 o
 -36   4   4      737.47      795.97     17.98 o
 -34   4   4        0.57        1.83      4.92 o
 -32   4   4      229.53      238.56      9.68 o
 -30   4   4       75.04       89.06      6.45 o
 -28   4   4       27.38       28.83      4.77 o
 -26   4   4       16.49       14.92      4.10 o
 -24   4   4        2.44       -3.13      3.13 o
 -22   4   4       48.03       59.02      4.75 o
 -20   4   4     1071.52      985.48     17.51 o
 -18   4   4     3075.16     2930.55     38.32 o
 -16   4   4     2043.33     2070.51     28.45 o
 -14   4   4     4754.40     4573.58     44.82 o
 -12   4   4      767.68      786.54     10.29 o
 -10   4   4     1002.09      990.13     16.52 o
  -8   4   4     1786.90     1678.32     23.99 o
  -6   4   4       20.11       20.49      2.75 o
  -4   4   4     1784.54     1790.66     23.23 o
  -2   4   4      115.68      128.08      3.70 o
   0   4   4       30.46       27.43      2.40 o
   2   4   4     1573.67     1578.10     33.67 o
   4   4   4      645.59      633.40     12.18 o
   6   4   4      286.78      311.55     10.38 o
   8   4   4       59.47       38.84      4.68 o
  10   4   4      690.61      713.95     18.19 o
  12   4   4      891.17      829.61     20.54 o
  14   4   4      157.92      169.17      9.53 o
  16   4   4     2764.84     2677.70     50.24 o
  18   4   4      805.61      805.87     22.49 o
  20   4   4      688.39      661.78     20.63 o
  22   4   4     1152.86     1095.34     28.43 o
  24   4   4       73.03       58.65      3.93 o
  26   4   4      336.33      332.63     17.43 o
  28   4   4        3.62       17.68      5.03 o
  30   4   4      194.22      200.37     10.13 o
  32   4   4       90.18      111.47      8.37 o
  34   4   4        3.21       -0.24      5.52 o
 -33   5   4       28.90       33.93      6.35 o
 -31   5   4        5.26       13.92      5.39 o
 -29   5   4       49.79       62.35      6.41 o
 -27   5   4        1.31       -3.86      3.86 o
 -25   5   4      424.26      386.48     11.15 o
 -23   5   4       65.58       48.28      5.07 o
 -21   5   4      287.98      287.30      9.97 o
 -19   5   4      314.37      304.23      9.69 o
 -17   5   4      438.94      410.25      9.08 o
 -15   5   4       75.37       75.77      3.90 o
 -13   5   4       40.36       25.55      6.23 o
 -11   5   4        0.06       -9.72      9.72 o
  -9   5   4     2463.49     2447.56     68.06 o
  -7   5   4     1365.00     1326.31     42.43 o
  -5   5   4        0.64       -1.77      6.63 o
  -3   5   4       28.03       39.43      4.34 o
  -1   5   4     1404.76     1386.49     26.28 o
   1   5   4        0.15       18.43      3.87 o
   3   5   4       28.70       32.09     12.71 o
   5   5   4      531.32      505.30     14.31 o
   7   5   4      809.40      765.25     19.13 o
   9   5   4     1241.34     1340.54     28.86 o
  11   5   4      694.56      714.11     19.60 o
  13   5   4       62.47       53.62      7.29 o
  15   5   4      166.92      170.87     10.23 o
  17   5   4       61.82       71.00     13.59 o
  19   5   4      940.75      886.57     32.04 o
  21   5   4      250.22      232.47     31.49 o
  23   5   4      111.94      109.89     10.62 o
  25   5   4        5.51        8.85      6.98 o
  27   5   4       38.47       44.45      8.90 o
  29   5   4       22.47       14.55      8.12 o
  31   5   4       18.72       23.33      8.93 o
 -30   6   4        0.37        2.75      4.32 o
 -28   6   4       49.83       55.44      7.77 o
 -26   6   4      118.58      128.88      9.19 o
 -24   6   4       64.10       70.00      7.07 o
 -22   6   4       16.08        4.29      5.15 o
 -20   6   4        5.91        1.35      4.78 o
 -18   6   4      166.60      155.10      9.00 o
 -16   6   4     1089.68     1044.12     23.67 o
 -14   6   4       28.77       15.76      4.24 o
 -12   6   4     1372.91     1284.94     25.42 o
 -10   6   4      323.13      282.41     20.11 o
  -8   6   4      336.15      343.18     21.43 o
  -6   6   4      568.13      563.05     26.74 o
  -4   6   4     1463.52     1374.27     36.46 o
  -2   6   4       40.02       71.35      5.51 o
   0   6   4       57.19       69.33      5.75 o
   2   6   4      789.15      846.24     20.01 o
   4   6   4     1093.83     1015.28     23.28 o
   6   6   4       75.55      102.68      7.52 o
   8   6   4       37.75       45.41      6.29 o
  10   6   4      949.59      896.69     23.02 o
  12   6   4      845.58      804.22     24.20 o
  14   6   4       42.19       55.81      7.34 o
  16   6   4      573.15      541.62     18.59 o
  18   6   4        0.23       -0.58      5.15 o
  20   6   4       17.65       12.11      6.16 o
  22   6   4      298.17      267.48     26.96 o
  24   6   4       73.51       98.69     10.79 o
  26   6   4      120.81       91.22     11.00 o
  28   6   4       14.64       12.95      8.40 o
 -25   7   4      126.81      112.67      9.02 o
 -23   7   4      126.76      140.61     24.97 o
 -21   7   4        2.63       -1.96      5.40 o
 -19   7   4       37.64       48.68      6.50 o
 -17   7   4      117.66      117.07     14.81 o
 -15   7   4        0.02        4.20     10.39 o
 -13   7   4      113.41       95.68     15.03 o
 -11   7   4       52.90       51.05     12.15 o
  -9   7   4       74.54       75.57     13.26 o
  -7   7   4        0.26        2.87      8.18 o
  -5   7   4      124.92      124.43      6.83 o
  -3   7   4       47.06       37.57      4.85 o
  -1   7   4       55.08       52.89      5.65 o
   1   7   4      240.98      262.22     11.23 o
   3   7   4      215.13      211.69     17.24 o
   5   7   4      140.23      137.46      9.18 o
   7   7   4       10.48       14.16      5.41 o
   9   7   4        4.51       16.31      5.88 o
  11   7   4      277.20      274.96     25.63 o
  13   7   4       44.06       33.21      7.03 o
  15   7   4       15.75       13.60     10.17 o
  17   7   4       11.21        5.08      6.09 o
  19   7   4       20.40       26.58      7.68 o
  21   7   4       63.96       97.71     27.29 o
  23   7   4      136.74      203.03     14.25 o
 -18   8   4        0.50        6.41     11.27 o
 -16   8   4       11.70       20.77     12.15 o
 -14   8   4        0.02       -9.28      9.28 o
 -12   8   4      185.25      161.98     19.23 o
 -10   8   4       40.99       47.73     13.04 o
  -8   8   4      114.93      139.44     17.24 o
  -6   8   4       45.99       40.66     11.71 o
  -4   8   4      307.18      324.40     23.20 o
  -2   8   4       21.96       28.93      5.62 o
   0   8   4      116.36      130.49      9.22 o
   2   8   4       26.73       28.18      6.05 o
   4   8   4      126.43      118.48      9.24 o
   6   8   4        4.26       -3.21      5.47 o
   8   8   4       34.77       37.51     18.56 o
  10   8   4      115.56      120.82     10.38 o
  12   8   4       60.49       53.74      8.58 o
  14   8   4        8.44        9.63      6.71 o
 -41   1   5      401.39      451.79     17.47 o
 -39   1   5      146.15      153.19      8.66 o
 -37   1   5        5.43        7.21      4.78 o
 -35   1   5        0.95       -1.44      3.98 o
 -33   1   5      275.12      288.36      9.86 o
 -31   1   5       34.01       26.98      4.62 o
 -29   1   5      514.00      507.19     11.91 o
 -27   1   5     2257.80     2188.32     26.47 o
 -25   1   5    10358.07    10004.55     86.82 o
 -23   1   5      121.06      119.37      4.79 o
 -21   1   5     1415.26     1311.45     14.85 o
 -19   1   5        0.21        3.96      1.74 o
 -17   1   5      364.62      438.76      6.15 o
 -15   1   5     4699.79     4926.35     41.23 o
 -13   1   5     6455.31     6631.68     50.97 o
 -11   1   5      966.78     1021.96     10.32 o
  -9   1   5       73.40       81.47      2.87 o
  -7   1   5    15906.36    16939.99    139.99 o
  -5   1   5       63.64      125.21      3.11 o
  -3   1   5      953.87     1141.00     13.82 o
  -1   1   5      371.13      408.52      6.00 o
   1   1   5     1865.57     1484.83     17.57 o
   3   1   5     8647.49     8653.42     64.99 o
   5   1   5      217.39      323.23      4.81 o
   7   1   5     1106.37      878.00      8.98 o
   9   1   5     3989.36     4358.26     34.72 o
  11   1   5      947.02     1062.51     10.95 o
  13   1   5      837.62      873.91      9.85 o
  15   1   5     5229.76     5292.54     42.68 o
  17   1   5     1013.19     1012.90     11.40 o
  19   1   5     2341.81     2215.20     20.63 o
  21   1   5     1452.52     1425.13     16.24 o
  23   1   5      347.54      328.80      6.72 o
  25   1   5      942.75      972.02     13.17 o
  27   1   5      574.18      559.89     10.66 o
  29   1   5        0.23       -2.40      3.20 o
  31   1   5       27.11       36.73      4.82 o
  33   1   5      203.34      225.64      9.42 o
  35   1   5       43.31       35.54      6.45 o
  37   1   5       67.25       80.60      8.04 o
 -40   2   5       51.41       47.87      6.21 o
 -38   2   5       28.11       20.04      5.11 o
 -36   2   5        3.00        3.76      4.17 o
 -34   2   5      441.53      452.35     11.67 o
 -32   2   5      593.80      632.59     13.13 o
 -30   2   5      994.50      927.13     13.78 o
 -28   2   5      709.12      633.45     12.51 o
 -26   2   5      471.44      527.29     11.12 o
 -24   2   5        0.18        3.84      2.54 o
 -22   2   5     1020.41      998.27     12.11 o
 -20   2   5       21.26       24.87      3.15 o
 -18   2   5      598.55      546.51      9.67 o
 -16   2   5       64.36       84.34      3.88 o
 -14   2   5     2947.80     2962.56     30.61 o
 -12   2   5      767.17      771.86     10.69 o
 -10   2   5     1704.05     1997.93     21.35 o
  -8   2   5      152.76      201.44      5.34 o
  -6   2   5     6992.42     6981.93     55.46 o
  -4   2   5      747.52      787.58      8.42 o
  -2   2   5    13485.54    13854.84    115.08 o
   0   2   5      242.31      246.00      4.37 o
   2   2   5       21.75       27.35      2.13 o
   4   2   5      620.48      762.48     10.97 o
   6   2   5      989.01      880.07     21.43 o
   8   2   5       94.43      130.28      3.50 o
  10   2   5       83.53       58.84      2.12 o
  12   2   5     2571.73     2716.73     22.06 o
  14   2   5     4425.42     4492.33     32.72 o
  16   2   5     1634.90     1805.17     15.35 o
  18   2   5      272.19      301.25      6.07 o
  20   2   5      115.04      123.48      4.95 o
  22   2   5     1543.53     1571.19     24.85 o
  24   2   5       15.72       12.09      4.16 o
  26   2   5       46.97       49.11      5.23 o
  28   2   5      451.12      431.28     14.12 o
  30   2   5      468.34      469.61     13.28 o
  32   2   5        0.67       -0.75      4.51 o
  34   2   5      246.58      279.93     11.20 o
  36   2   5        4.23        3.61      8.01 o
  38   2   5       11.15        6.13      6.58 o
 -39   3   5      306.10      352.88     12.71 o
 -37   3   5        0.67       -4.07      5.22 o
 -35   3   5       78.36       82.63      7.12 o
 -33   3   5       21.09       24.97      4.53 o
 -31   3   5       26.31       28.53      4.47 o
 -29   3   5      306.09      293.97      8.28 o
 -27   3   5       45.45       47.28      4.45 o
 -25   3   5      315.69      296.03      8.58 o
 -23   3   5       17.97       20.34      3.18 o
 -21   3   5      396.83      350.38      7.60 o
 -19   3   5      176.79      152.16      5.47 o
 -17   3   5      384.57      329.06      7.34 o
 -15   3   5      471.49      412.47      7.91 o
 -13   3   5      254.63      259.24      5.35 o
 -11   3   5     2120.15     2259.84     28.41 o
  -9   3   5      380.74      419.98      7.34 o
  -7   3   5      210.33      160.01      3.28 o
  -5   3   5      675.15      744.84      8.14 o
  -3   3   5       46.59       35.85      1.93 o
  -1   3   5      231.61      275.24      5.35 o
   1   3   5     4796.55     4837.34     42.37 o
   3   3   5     1604.36     1902.32     20.45 o
   5   3   5       41.31       38.62      2.46 o
   7   3   5      632.68      738.05     10.17 o
   9   3   5      546.68      563.78      8.64 o
  11   3   5      108.15      120.66      4.13 o
  13   3   5      880.75      912.51     13.34 o
  15   3   5     1312.66     1331.71     20.02 o
  17   3   5       29.59       26.73      2.20 o
  19   3   5      458.43      489.11     10.37 o
  21   3   5      375.39      358.34      8.18 o
  23   3   5       61.66       68.35      4.96 o
  25   3   5       91.33       95.69      7.50 o
  27   3   5       17.30       20.99      4.00 o
  29   3   5      240.58      227.88      8.36 o
  31   3   5       66.97       65.48      5.06 o
  33   3   5       34.72       40.11      7.36 o
  35   3   5        3.06        9.04      6.54 o
 -36   4   5      249.53      280.53     11.19 o
 -34   4   5      286.54      299.06     11.03 o
 -32   4   5      243.41      234.61      9.68 o
 -30   4   5      281.02      278.79      9.81 o
 -28   4   5      518.27      493.38     14.40 o
 -26   4   5      262.79      286.79      9.21 o
 -24   4   5        0.37       -3.09      4.62 o
 -22   4   5     2122.90     1966.37     26.41 o
 -20   4   5      347.91      305.50     10.11 o
 -18   4   5     1018.88     1032.74     17.80 o
 -16   4   5     2881.23     2833.95     33.14 o
 -14   4   5       50.02       49.82      3.69 o
 -12   4   5     1254.09     1227.44     13.60 o
 -10   4   5     2190.80     2131.18     27.89 o
  -8   4   5      143.27      135.57      5.77 o
  -6   4   5     3344.09     3425.56     59.71 o
  -4   4   5        0.08       -2.06      2.06 o
  -2   4   5     5839.76     6023.07     55.38 o
   0   4   5     4423.33     4690.10     43.78 o
   2   4   5     2188.76     2029.21     22.53 o
   4   4   5        9.64       27.28      8.73 o
   6   4   5     3045.67     3032.16     52.28 o
   8   4   5       21.72       16.89      4.30 o
  10   4   5     1289.39     1215.33     26.51 o
  12   4   5      336.09      378.54     14.03 o
  14   4   5      144.89      143.49      9.13 o
  16   4   5      410.67      401.77     15.31 o
  18   4   5     2678.55     2614.46     50.78 o
  20   4   5        7.39        2.76      5.78 o
  22   4   5      405.08      388.54     16.80 o
  24   4   5        3.91       14.98      6.80 o
  26   4   5     1233.39     1280.90     24.23 o
  28   4   5       19.04       12.30      4.25 o
  30   4   5      222.08      226.65     20.75 o
  32   4   5      157.59      155.50      9.42 o
  34   4   5      105.88      124.72      9.30 o
 -33   5   5      157.26      160.11      8.74 o
 -31   5   5       59.74       63.20      6.33 o
 -29   5   5     1251.17     1302.00     21.91 o
 -27   5   5       44.25       31.41      5.11 o
 -25   5   5      338.29      311.42      9.49 o
 -23   5   5       36.71       34.18      4.43 o
 -21   5   5      206.45      206.30      8.84 o
 -19   5   5       74.92       71.85      5.69 o
 -17   5   5      472.25      471.93     11.88 o
 -15   5   5      269.93      256.74     12.77 o
 -13   5   5      217.55      216.88      8.96 o
 -11   5   5      301.27      292.59     10.37 o
  -9   5   5     9480.39     9383.53    273.57 o
  -7   5   5     4092.59     3913.75     98.78 o
  -5   5   5     3544.64     3268.94     84.19 o
  -3   5   5     1365.66     1322.71     25.11 o
  -1   5   5     1560.18     1505.16     28.46 o
   1   5   5     2933.00     2978.87     51.09 o
   3   5   5      411.00      391.88     12.36 o
   5   5   5     1041.74     1048.99     23.31 o
   7   5   5      173.31      153.74     11.60 o
   9   5   5     2661.67     2634.52     48.53 o
  11   5   5     2381.69     2270.59     43.79 o
  13   5   5        8.21        4.64      4.91 o
  15   5   5        1.81        3.15      8.73 o
  17   5   5      694.81      657.99     20.70 o
  19   5   5     1142.25     1045.86     27.73 o
  21   5   5       10.04        9.76      6.38 o
  23   5   5       18.67       27.04      7.95 o
  25   5   5      669.70      591.10     22.40 o
  27   5   5        0.14        4.42      7.03 o
  29   5   5      361.76      349.82     19.56 o
  31   5   5       47.06       57.74     11.22 o
 -30   6   5       14.25       14.34      5.36 o
 -28   6   5       83.17       80.50      6.40 o
 -26   6   5       11.71        3.54      4.05 o
 -24   6   5       33.79       34.18      4.37 o
 -22   6   5        0.08       -1.49      4.98 o
 -20   6   5       14.06        6.79      5.10 o
 -18   6   5      326.59      320.41     15.36 o
 -16   6   5      664.85      664.42     19.11 o
 -14   6   5        7.96       15.03      9.94 o
 -12   6   5       58.60       39.56     11.49 o
 -10   6   5      811.84      695.86     32.04 o
  -8   6   5      231.83      185.18     17.02 o
  -6   6   5      624.12      591.78     28.51 o
  -4   6   5     1040.44      961.04     36.68 o
  -2   6   5       30.88       30.61      7.40 o
   0   6   5        0.03       -1.46      3.64 o
   2   6   5      728.70      702.11     18.14 o
   4   6   5      603.29      571.00     19.78 o
   6   6   5        1.43       -3.54      6.96 o
   8   6   5        1.36        1.58      4.40 o
  10   6   5       54.51       60.25      7.26 o
  12   6   5        0.91       27.06      6.17 o
  14   6   5      157.13      146.66     10.35 o
  16   6   5        0.53       -2.16      4.68 o
  18   6   5        0.88       -4.99      4.99 o
  20   6   5      119.55      113.46     15.47 o
  22   6   5        0.16       -5.23      5.23 o
  24   6   5        7.84       10.40      7.32 o
  26   6   5        0.00        2.96      6.87 o
 -25   7   5        4.72        4.71      5.75 o
 -23   7   5      325.31      369.93     34.91 o
 -21   7   5      421.66      454.11     30.27 o
 -19   7   5       75.89       99.22     16.79 o
 -17   7   5       11.65        4.64     10.83 o
 -15   7   5       45.41       64.53     14.14 o
 -13   7   5      449.36      445.93     27.84 o
 -11   7   5        4.12        1.10      9.72 o
  -9   7   5      401.45      394.89     24.97 o
  -7   7   5        0.22        0.22      7.96 o
  -5   7   5        1.88       11.93      9.06 o
  -3   7   5      183.63      176.19      7.87 o
  -1   7   5      304.22      300.82     11.11 o
   1   7   5       35.22       58.24      6.32 o
   3   7   5       33.09       57.78      6.78 o
   5   7   5      925.11      917.30     33.15 o
   7   7   5      890.36      864.45     23.44 o
   9   7   5       10.16       15.14      6.07 o
  11   7   5        0.54       -3.60      5.23 o
  13   7   5       62.25       66.52     14.92 o
  15   7   5       26.62       16.71      8.51 o
  17   7   5        3.35        8.65      6.36 o
  19   7   5       35.98       58.77      9.43 o
  21   7   5      117.06      101.04     11.49 o
 -16   8   5       54.59       57.01     16.13 o
 -14   8   5       65.34       70.27     15.25 o
 -12   8   5        6.86       -6.41     10.17 o
 -10   8   5       18.47       18.34     11.27 o
  -8   8   5        4.10       -2.43      9.50 o
  -6   8   5      386.01      461.40     28.06 o
  -4   8   5      223.29      247.28     20.99 o
  -2   8   5       76.89       77.78     14.14 o
   0   8   5        7.42       14.65      5.31 o
   2   8   5       65.40       76.20      7.63 o
   4   8   5       10.57       15.62      6.04 o
   6   8   5        8.75       21.12      7.51 o
   8   8   5       45.93       47.28     22.76 o
  10   8   5      366.29      372.12     16.73 o
  12   8   5      115.13      139.22     27.84 o
  14   8   5      161.12      163.94     12.47 o
 -40   0   6      232.28      229.66     17.42 o
 -38   0   6      910.01      971.54     22.47 o
 -36   0   6        5.66       -0.32      4.70 o
 -34   0   6      823.81      779.76     21.16 o
 -32   0   6      122.25      104.41      7.64 o
 -30   0   6     1525.70     1500.46     28.54 o
 -28   0   6       79.02       91.48      6.88 o
 -26   0   6      855.82      742.22     17.22 o
 -24   0   6      654.77      651.79     15.28 o
 -22   0   6     6243.21     6153.30    131.95 o
 -20   0   6      274.66      253.73      6.26 o
 -18   0   6     4320.44     4136.22     38.23 o
 -16   0   6      665.69      642.62      8.94 o
 -14   0   6      651.04      557.11      8.54 o
 -12   0   6      350.98      370.13      6.50 o
 -10   0   6     2465.07     2691.74     27.29 o
  -8   0   6     7439.03     8283.70     77.63 o
  -6   0   6     3200.71     3294.11     39.80 o
  -4   0   6       15.99       28.82      2.71 o
  -2   0   6      442.53      324.60      8.38 o
   0   0   6     2026.67     1882.41     21.90 o
   2   0   6     4874.41     5055.42     53.17 o
   4   0   6      157.92      264.98     24.43 o
   6   0   6    15883.14    16151.03    179.09 o
   8   0   6      601.35      412.09     11.02 o
  10   0   6     1274.68     1205.20     21.81 o
  12   0   6     3532.56     3207.67     36.72 o
  14   0   6     2873.43     2756.44     36.38 o
  16   0   6     3005.09     2947.79     39.05 o
  18   0   6     1543.52     1598.40     31.23 o
  20   0   6     2105.89     2029.40     30.17 o
  22   0   6     1859.52     1712.57     27.25 o
  24   0   6      194.10      191.80      8.61 o
  26   0   6       20.23       13.47      4.86 o
  28   0   6     3333.74     3445.86     48.69 o
  30   0   6       37.20       35.93      6.26 o
  32   0   6      531.94      579.18     19.00 o
  34   0   6        1.74       17.56      8.43 o
  36   0   6       27.32       59.89     14.58 o
  38   0   6        1.08       -5.97     10.39 o
 -41   1   6      128.51      134.78      8.55 o
 -39   1   6       28.34       14.53      7.10 o
 -37   1   6       74.08       67.81      6.88 o
 -35   1   6       22.45       25.47      4.68 o
 -33   1   6       12.78        4.97      3.87 o
 -31   1   6       11.96       14.27      3.89 o
 -29   1   6        0.03        3.79      3.49 o
 -27   1   6     2233.51     2167.98     26.63 o
 -25   1   6     4897.19     4678.00     44.20 o
 -23   1   6      850.84      893.04     12.14 o
 -21   1   6       18.61       21.50      2.77 o
 -19   1   6      311.07      331.16      6.84 o
 -17   1   6      467.56      502.16      8.21 o
 -15   1   6       26.96       17.12      2.06 o
 -13   1   6      922.93     1015.10     11.36 o
 -11   1   6     2019.25     1866.14     34.25 o
  -9   1   6     1902.64     1900.71     20.59 o
  -7   1   6     3276.42     3138.76     28.91 o
  -5   1   6     3600.60     3990.59     33.60 o
  -3   1   6     4014.79     4095.74     36.36 o
  -1   1   6      992.70     1003.06     11.84 o
   1   1   6     7517.67     7532.28     57.18 o
   3   1   6       96.91       88.12      2.73 o
   5   1   6     2878.45     2938.07     24.19 o
   7   1   6      293.17      301.92      4.78 o
   9   1   6      560.97      501.93      6.66 o
  11   1   6        5.03       15.40      1.89 o
  13   1   6       88.16       86.74      3.24 o
  15   1   6      750.36      742.35     10.55 o
  17   1   6     1291.87     1304.70     14.99 o
  19   1   6      297.85      282.09      6.58 o
  21   1   6     2349.37     2391.13     24.44 o
  23   1   6      204.88      218.57      6.46 o
  25   1   6      561.80      591.13     10.43 o
  27   1   6       19.41       20.21      4.03 o
  29   1   6      174.95      155.70      7.74 o
  31   1   6      290.32      307.11     10.70 o
  33   1   6      252.60      250.81     10.14 o
  35   1   6       23.93       33.54      6.64 o
  37   1   6       86.04       89.87      9.15 o
 -40   2   6        0.08       -4.39      4.39 o
 -38   2   6        0.40       -4.33      4.33 o
 -36   2   6      387.13      370.22     11.13 o
 -34   2   6        1.07        8.38      4.17 o
 -32   2   6      323.73      332.67      9.71 o
 -30   2   6       15.68        6.40      3.76 o
 -28   2   6       31.70       21.48      3.31 o
 -26   2   6     1190.88     1165.00     15.18 o
 -24   2   6      366.20      356.60      7.79 o
 -22   2   6     1895.57     1800.82     19.53 o
 -20   2   6      242.26      223.16      7.21 o
 -18   2   6       41.22       49.02      3.32 o
 -16   2   6       30.45       43.39      3.19 o
 -14   2   6     2232.53     2320.55     25.25 o
 -12   2   6     1616.54     1787.10     18.46 o
 -10   2   6     1823.39     1773.33     19.75 o
  -8   2   6     2753.64     2727.00     27.84 o
  -6   2   6      562.80      446.97      7.19 o
  -4   2   6     1161.07     1249.64     14.34 o
  -2   2   6       55.32       22.82      1.86 o
   0   2   6     1796.85     2180.61     20.86 o
   2   2   6      864.98      888.52     13.65 o
   4   2   6     4298.82     4164.71     41.02 o
   6   2   6      106.36      123.29      4.46 o
   8   2   6      984.24     1019.22     12.09 o
  10   2   6      183.92      162.02      3.48 o
  12   2   6      284.79      230.77      5.41 o
  14   2   6       24.58       15.57      2.64 o
  16   2   6      347.50      364.19      6.63 o
  18   2   6     2888.09     2812.80     31.15 o
  20   2   6      466.88      437.20     10.10 o
  22   2   6     1444.00     1431.39     23.79 o
  24   2   6      327.12      312.22     10.28 o
  26   2   6      242.74      237.95      9.48 o
  28   2   6       52.47       56.09      6.02 o
  30   2   6        9.81        9.53      5.26 o
  32   2   6       13.89        7.08      5.05 o
  34   2   6        8.02       15.34      5.29 o
  36   2   6       17.01       11.91      5.53 o
 -37   3   6      232.79      260.39     10.85 o
 -35   3   6       53.96       67.78      6.90 o
 -33   3   6      101.10       90.41      6.43 o
 -31   3   6      424.47      427.02     10.28 o
 -29   3   6       51.55       55.31      4.79 o
 -27   3   6     2362.97     2231.02     25.90 o
 -25   3   6      479.89      451.74      9.51 o
 -23   3   6      199.90      221.53      6.57 o
 -21   3   6       26.78       21.56      3.19 o
 -19   3   6      925.33      847.88     13.25 o
 -17   3   6      114.70      134.55      5.15 o
 -15   3   6     1366.01     1400.30     17.63 o
 -13   3   6       95.24       76.60      3.75 o
 -11   3   6     1858.93     1853.46     17.43 o
  -9   3   6      210.00      217.63      4.62 o
  -7   3   6      880.99      776.64      9.45 o
  -5   3   6      444.63      501.73      6.54 o
  -3   3   6      322.41      352.12      6.72 o
  -1   3   6        2.43        1.33      1.58 o
   1   3   6     2746.07     2761.17     28.65 o
   3   3   6       52.84       55.88      3.13 o
   5   3   6     3523.09     3363.13     34.23 o
   7   3   6       19.61       27.23      2.63 o
   9   3   6     1874.15     2006.04     22.52 o
  11   3   6        2.00        3.56      2.30 o
  13   3   6      385.06      351.21      8.90 o
  15   3   6       38.42       33.14      3.85 o
  17   3   6      193.54      207.50      6.24 o
  19   3   6      278.91      282.51      7.24 o
  21   3   6      404.93      409.26     10.15 o
  23   3   6       36.08       31.25      4.24 o
  25   3   6     1233.64     1181.95     20.61 o
  27   3   6       94.96       88.44      6.01 o
  29   3   6      156.28      154.21      7.82 o
  31   3   6      204.97      193.79      8.53 o
  33   3   6      170.34      193.41      8.50 o
  35   3   6       98.40      102.11      9.75 o
 -36   4   6      104.78      117.80      9.42 o
 -34   4   6       56.66       61.40      6.80 o
 -32   4   6        4.75        9.79      5.07 o
 -30   4   6      270.19      282.03     10.12 o
 -28   4   6       78.56       76.30      6.22 o
 -26   4   6        5.32        5.10      3.88 o
 -24   4   6      312.75      257.42      8.60 o
 -22   4   6      768.30      681.68     13.41 o
 -20   4   6        1.31        6.22      3.71 o
 -18   4   6       98.04      111.67      5.95 o
 -16   4   6      246.89      262.64      7.49 o
 -14   4   6      250.43      246.57      9.59 o
 -12   4   6        1.93        9.61      2.33 o
 -10   4   6      198.87      222.04      5.02 o
  -8   4   6      620.32      539.06      7.89 o
  -6   4   6     1587.61     1486.93     23.15 o
  -4   4   6       42.65       46.20      2.47 o
  -2   4   6     1203.20     1151.68     13.50 o
   0   4   6     1103.39     1057.64     15.88 o
   2   4   6      233.98      233.75      6.76 o
   4   4   6     3428.91     3418.36     41.73 o
   6   4   6       49.51       56.66      3.60 o
   8   4   6      495.69      459.89      9.06 o
  10   4   6       64.59       73.64      3.88 o
  12   4   6       53.83       67.11      3.58 o
  14   4   6        0.03       -0.40      2.88 o
  16   4   6        2.89       10.59      5.46 o
  18   4   6       70.16       65.93     19.89 o
  20   4   6        0.67        0.99      5.47 o
  22   4   6       32.07       28.70     12.82 o
  24   4   6        0.17       -5.62      5.62 o
  26   4   6       15.50       16.05      9.39 o
  28   4   6      193.91      215.85     15.21 o
  30   4   6      140.42      134.82     23.09 o
  32   4   6       61.46       71.98     13.04 o
 -33   5   6       11.71        4.22      5.13 o
 -31   5   6      185.67      204.41      9.26 o
 -29   5   6        1.59       -0.10      5.49 o
 -27   5   6      364.23      352.95     10.68 o
 -25   5   6      276.45      235.79      8.75 o
 -23   5   6       34.17       46.74      5.47 o
 -21   5   6        0.03       -0.39      5.24 o
 -19   5   6       55.48       49.71      5.58 o
 -17   5   6      455.99      467.45     15.91 o
 -15   5   6     1069.74     1053.53     19.50 o
 -13   5   6      773.42      734.16     14.51 o
 -11   5   6     1612.34     1576.36     38.21 o
  -9   5   6      894.33      918.81     23.70 o
  -7   5   6     1711.72     1743.23     30.75 o
  -5   5   6      639.14      605.41     21.65 o
  -3   5   6      379.53      364.16     10.62 o
  -1   5   6       28.97       38.98      4.85 o
   1   5   6      429.55      423.42     12.84 o
   3   5   6       72.39       80.39      6.74 o
   5   5   6      290.89      306.76     11.94 o
   7   5   6       19.50       15.22      4.98 o
   9   5   6       57.08       48.81      6.54 o
  11   5   6     1340.05     1274.16     29.38 o
  13   5   6     1501.21     1538.29     37.68 o
  15   5   6      951.63      923.08     25.10 o
  17   5   6      411.70      417.36     16.94 o
  19   5   6      353.89      333.85     15.62 o
  21   5   6      456.23      432.38     27.18 o
  23   5   6        6.07       12.73      7.18 o
  25   5   6      113.10      101.05     11.32 o
  27   5   6       49.04       36.38      9.34 o
  29   5   6        2.12       -2.54      7.66 o
 -28   6   6       12.95       11.06      4.90 o
 -26   6   6      240.11      229.28     12.28 o
 -24   6   6      112.97      106.95     10.52 o
 -22   6   6       65.46       59.84      5.35 o
 -20   6   6      349.54      367.53     19.31 o
 -18   6   6      442.73      471.83     10.84 o
 -16   6   6      112.30      115.58     10.05 o
 -14   6   6      948.72      977.61     41.10 o
 -12   6   6       54.23       33.15     11.49 o
 -10   6   6        4.50       -0.66      8.40 o
  -8   6   6      586.35      659.40     31.60 o
  -6   6   6      874.96      792.87     34.47 o
  -4   6   6        1.53       17.68      9.28 o
  -2   6   6      683.28      661.49     16.13 o
   0   6   6      546.51      539.47     25.41 o
   2   6   6      429.56      412.96     13.61 o
   4   6   6      955.48      955.41     23.04 o
   6   6   6      234.88      217.55     10.88 o
   8   6   6      182.98      192.16     10.72 o
  10   6   6       40.01       56.37      7.22 o
  12   6   6     1050.34     1041.14     26.74 o
  14   6   6      321.48      299.13     14.02 o
  16   6   6        0.30        0.38      5.46 o
  18   6   6        3.89       15.35      6.42 o
  20   6   6        0.42        1.71      6.30 o
  22   6   6        0.20       -0.29      6.51 o
  24   6   6      105.76      103.99     11.79 o
  26   6   6       71.92       76.47     11.15 o
 -23   7   6       95.75      126.62     20.11 o
 -21   7   6       93.87      114.91     19.67 o
 -19   7   6       36.43       15.03     13.48 o
 -17   7   6       34.70       47.51     14.58 o
 -15   7   6      309.88      353.79     26.30 o
 -13   7   6        5.67       18.78     11.71 o
 -11   7   6      170.98      163.52     18.56 o
  -9   7   6      151.55      150.49     17.68 o
  -7   7   6        3.59        4.64      9.28 o
  -5   7   6        2.09        2.21      9.06 o
  -3   7   6        2.35       22.76      9.72 o
  -1   7   6      111.16      125.60      7.70 o
   1   7   6       21.26       27.81      5.34 o
   3   7   6      173.89      194.12     14.25 o
   5   7   6      246.09      236.99     12.00 o
   7   7   6        3.88       22.80      7.73 o
   9   7   6       81.50       91.55      8.92 o
  11   7   6      113.27      114.15      9.59 o
  13   7   6        0.91        6.00      5.91 o
  15   7   6        0.39        3.08      5.68 o
  17   7   6       13.84       16.15      6.92 o
  19   7   6       14.15       18.97      9.28 o
 -14   8   6       10.01       -7.29     10.39 o
 -12   8   6       37.27       40.66     14.14 o
 -10   8   6      173.02      180.10     20.33 o
  -8   8   6       53.30       57.01     14.81 o
  -6   8   6       56.22       77.12     15.03 o
  -4   8   6        1.54        6.63     10.39 o
  -2   8   6       47.49       64.30     14.36 o
   0   8   6      107.38      112.92     16.57 o
   2   8   6       50.34       55.16      7.26 o
   4   8   6      148.59      189.21     12.93 o
   6   8   6       55.72       45.82      9.50 o
   8   8   6      107.16      102.75     10.17 o
  10   8   6      111.50      133.44     11.19 o
 -39   1   7      137.17      124.08      7.44 o
 -37   1   7      305.89      324.23     11.69 o
 -35   1   7      305.47      317.24      9.78 o
 -33   1   7      389.10      382.11     10.32 o
 -31   1   7       77.43       71.08      5.36 o
 -29   1   7      865.85      853.60     14.85 o
 -27   1   7      820.16      790.55     13.91 o
 -25   1   7       90.36       86.38      5.71 o
 -23   1   7      510.38      487.11      9.31 o
 -21   1   7      271.32      255.72      6.20 o
 -19   1   7     1683.52     1549.70     15.85 o
 -17   1   7      154.58      159.54      4.78 o
 -15   1   7       47.95       45.67      2.73 o
 -13   1   7      994.43      906.30     13.67 o
 -11   1   7      689.94      748.55     10.74 o
  -9   1   7     2718.33     2971.24     30.26 o
  -7   1   7     5360.21     5442.98     56.47 o
  -5   1   7       50.14       77.01      3.03 o
  -3   1   7     1357.38     1231.98     14.98 o
  -1   1   7      248.41      369.96      6.19 o
   1   1   7      470.54      522.11      6.18 o
   3   1   7        4.64        2.27      1.26 o
   5   1   7     3712.77     3598.24     29.37 o
   7   1   7       38.66       11.06      1.72 o
   9   1   7     1838.87     1971.64     18.08 o
  11   1   7     1716.59     1776.15     16.98 o
  13   1   7     1061.31     1055.26     11.89 o
  15   1   7      433.17      386.37      9.54 o
  17   1   7       40.63       40.06      3.28 o
  19   1   7     2823.72     2799.97     27.54 o
  21   1   7     1270.16     1264.53     16.90 o
  23   1   7      846.20      859.26     13.56 o
  25   1   7      662.92      653.63     12.89 o
  27   1   7        1.40       -1.43      4.22 o
  29   1   7      366.98      397.76     13.03 o
  31   1   7      629.81      662.59     17.42 o
  33   1   7       12.40        7.51      5.88 o
  35   1   7      120.65      127.31     11.05 o
 -38   2   7       25.36       29.37      5.97 o
 -36   2   7      427.63      425.50     22.68 o
 -34   2   7       71.46       78.96      6.73 o
 -32   2   7      105.19      102.84      6.95 o
 -30   2   7      110.50       94.81      6.52 o
 -28   2   7       57.72       70.17      5.73 o
 -26   2   7       14.37       11.90      3.12 o
 -24   2   7     2379.78     2396.10     24.83 o
 -22   2   7      321.34      276.99      8.77 o
 -20   2   7     1465.15     1485.17     17.90 o
 -18   2   7        0.40       -0.97      2.23 o
 -16   2   7     1720.68     1820.11     19.75 o
 -14   2   7      208.04      204.68      7.10 o
 -12   2   7       92.17      103.20      4.17 o
 -10   2   7     3013.25     3036.38     31.21 o
  -8   2   7     2222.15     2200.00     23.59 o
  -6   2   7       23.70       34.76      2.51 o
  -4   2   7        4.18       -1.06      1.75 o
  -2   2   7      461.54      510.01      9.32 o
   0   2   7     8158.51     8184.10     74.88 o
   2   2   7     1048.98     1152.53     15.83 o
   4   2   7      730.93      766.55     11.12 o
   6   2   7      585.66      512.17      8.91 o
   8   2   7      234.04      213.07      5.79 o
  10   2   7      634.53      631.94      8.48 o
  12   2   7     2048.06     2074.88     23.41 o
  14   2   7        3.05        5.48      2.29 o
  16   2   7       56.24       58.20      3.53 o
  18   2   7      425.80      434.97      9.21 o
  20   2   7      233.24      229.79      7.84 o
  22   2   7       28.92       13.21      4.33 o
  24   2   7      173.11      167.60      8.12 o
  26   2   7       32.49       31.28      7.43 o
  28   2   7      697.65      740.53     18.34 o
  30   2   7        6.96       -1.16      6.49 o
  32   2   7       15.21       29.95      6.03 o
  34   2   7       18.09       14.80      5.87 o
 -37   3   7        6.87       13.38      6.16 o
 -35   3   7       17.23       14.27      5.92 o
 -33   3   7      203.56      219.41      8.92 o
 -31   3   7      158.00      121.40      6.97 o
 -29   3   7      136.19      124.04      6.23 o
 -27   3   7       86.02       74.62      5.27 o
 -25   3   7       85.97       81.23      5.11 o
 -23   3   7       38.58       29.53      3.80 o
 -21   3   7       63.72       61.95      4.19 o
 -19   3   7       89.70       56.71      4.16 o
 -17   3   7       12.57       12.44      2.68 o
 -15   3   7        1.86        3.61      2.23 o
 -13   3   7      604.66      607.39     10.15 o
 -11   3   7      579.58      609.29      9.85 o
  -9   3   7      550.51      525.28      8.78 o
  -7   3   7       32.26       52.33      3.50 o
  -5   3   7      106.90      136.31      6.74 o
  -3   3   7       20.18       19.28      1.85 o
  -1   3   7      754.80      719.52     11.68 o
   1   3   7     3454.90     3505.04     35.89 o
   3   3   7      552.36      606.82      9.77 o
   5   3   7       97.38       84.40      3.90 o
   7   3   7     1044.89     1046.36     14.65 o
   9   3   7      155.75      122.22      6.30 o
  11   3   7       65.91       64.63      4.72 o
  13   3   7      184.34      167.93      7.76 o
  15   3   7      930.60      930.50     19.58 o
  17   3   7      191.86      175.93      8.48 o
  19   3   7      250.59      246.42      6.52 o
  21   3   7       59.49       41.87      3.51 o
  23   3   7       22.98       15.73      3.84 o
  25   3   7       33.47       24.96      4.45 o
  27   3   7      201.45      186.00      8.24 o
  29   3   7       32.75       36.09      5.23 o
  31   3   7        9.87        9.62      4.75 o
  33   3   7      188.04      176.35      8.89 o
 -34   4   7      149.65      159.43      9.91 o
 -32   4   7      373.17      345.83     11.69 o
 -30   4   7      140.44      152.32      8.23 o
 -28   4   7      751.47      730.82     15.60 o
 -26   4   7      592.69      550.52     12.94 o
 -24   4   7       71.48       72.58      5.60 o
 -22   4   7       31.62       30.51      8.45 o
 -20   4   7     1350.32     1319.47     24.79 o
 -18   4   7      311.17      317.13      8.82 o
 -16   4   7      221.40      208.04      5.97 o
 -14   4   7      341.19      343.77      9.34 o
 -12   4   7     2966.29     2925.60     33.72 o
 -10   4   7     1156.43     1170.80     16.31 o
  -8   4   7      519.02      499.08      9.10 o
  -6   4   7      128.14      124.96      6.83 o
  -4   4   7     2270.17     2125.40     28.27 o
  -2   4   7      183.90      188.72      5.84 o
   0   4   7     2217.21     2275.26     32.84 o
   2   4   7     2314.64     2314.16     32.34 o
   4   4   7      149.24      131.32      5.64 o
   6   4   7       35.85       40.97      3.78 o
   8   4   7     2928.96     2950.67     37.98 o
  10   4   7      927.18      921.71     15.66 o
  12   4   7     1484.28     1547.14     22.88 o
  14   4   7      639.49      606.53     16.52 o
  16   4   7     1264.26     1340.91     20.67 o
  18   4   7      185.18      182.09      8.01 o
  20   4   7       63.19       67.17      5.74 o
  22   4   7       23.15       28.45      4.73 o
  24   4   7       10.64       38.90     15.03 o
  26   4   7      237.20      259.36     15.78 o
  28   4   7      396.31      372.66     19.53 o
  30   4   7       25.82       -1.85      8.35 o
  32   4   7      193.13      182.97     22.32 o
 -31   5   7      167.38      165.37      8.87 o
 -29   5   7       94.60      126.90      7.73 o
 -27   5   7      543.75      485.30     16.49 o
 -25   5   7       93.91      104.56      6.67 o
 -23   5   7      735.59      809.04     17.11 o
 -21   5   7      394.09      374.04     11.02 o
 -19   5   7     1771.62     1706.47     26.40 o
 -17   5   7        0.97        0.59      2.82 o
 -15   5   7      334.85      324.21      9.92 o
 -13   5   7     1086.03     1084.43     19.76 o
 -11   5   7     1773.02     1671.90     26.82 o
  -9   5   7        4.50        5.75      2.69 o
  -7   5   7        3.75        3.87      2.35 o
  -5   5   7      107.28      109.98      4.56 o
  -3   5   7     1469.62     1387.12     21.22 o
  -1   5   7      223.33      208.73      6.47 o
   1   5   7     1621.01     1550.89     24.50 o
   3   5   7     3493.33     3374.58     90.49 o
   5   5   7      276.38      282.64     23.31 o
   7   5   7     2402.07     2356.39     45.26 o
   9   5   7     1073.16     1107.22     26.96 o
  11   5   7      123.88      134.81     21.21 o
  13   5   7      185.57      224.39     12.46 o
  15   5   7      486.19      451.94     26.30 o
  17   5   7        0.27        7.76      5.93 o
  19   5   7      260.76      262.66     14.49 o
  21   5   7       15.18       20.16      7.20 o
  23   5   7      164.09      163.77     12.87 o
  25   5   7      244.27      237.45     15.55 o
  27   5   7      133.54      166.77     25.52 o
  29   5   7       83.08       87.63     12.56 o
 -28   6   7      187.70      221.83      9.82 o
 -26   6   7       69.31       80.92      6.63 o
 -24   6   7        0.01       -2.66      5.16 o
 -22   6   7      104.47       92.37      7.03 o
 -20   6   7        4.82        2.02      3.17 o
 -18   6   7        1.59       13.64      4.01 o
 -16   6   7      279.67      257.33     16.13 o
 -14   6   7      277.27      284.09     10.30 o
 -12   6   7        0.60        3.98     10.39 o
 -10   6   7        0.16       -7.96      7.96 o
  -8   6   7      460.51      460.74     26.30 o
  -6   6   7       22.36       24.97     10.39 o
  -4   6   7      238.83      218.60      8.01 o
  -2   6   7       23.76       27.53     11.82 o
   0   6   7      756.09      745.87     18.84 o
   2   6   7      186.60      195.62      9.84 o
   4   6   7        3.26       -4.53      4.55 o
   6   6   7       35.20       47.67      6.74 o
   8   6   7      687.51      651.54     19.90 o
  10   6   7      102.56       88.66      8.60 o
  12   6   7        0.28       -0.26      5.35 o
  14   6   7        1.18        9.01      6.41 o
  16   6   7       49.50       40.29      8.02 o
  18   6   7       70.94       70.43     11.49 o
  20   6   7       17.89       14.88      6.95 o
  22   6   7      119.04      103.86     11.46 o
  24   6   7       42.37       44.27      9.67 o
 -21   7   7       21.02       32.93     14.58 o
 -19   7   7        0.27      -11.49     11.71 o
 -17   7   7      336.45      311.36     26.30 o
 -15   7   7      194.49      260.53     24.31 o
 -13   7   7       59.65       65.63     15.03 o
 -11   7   7      122.03      131.26     17.02 o
  -9   7   7      165.40      218.33     21.43 o
  -7   7   7      555.16      547.14     30.94 o
  -5   7   7       46.95       30.94     11.71 o
  -3   7   7      108.97      106.29     15.91 o
  -1   7   7      213.95      221.40     17.68 o
   1   7   7       78.81       73.73      9.06 o
   3   7   7        0.25       -0.20      4.82 o
   5   7   7       19.04       24.86      6.42 o
   7   7   7      581.25      566.06     19.06 o
   9   7   7      237.92      252.46     13.42 o
  11   7   7      114.49      127.63     10.46 o
  13   7   7       18.40       20.36     10.17 o
  15   7   7        0.38       -5.51      5.51 o
  17   7   7       34.30       25.93      9.06 o
  19   7   7      102.99       92.96     11.08 o
 -12   8   7       67.73       82.20     17.02 o
 -10   8   7        1.79       -7.73     10.83 o
  -8   8   7        3.15        5.08     11.49 o
  -6   8   7       93.17      109.38     17.24 o
  -4   8   7      141.15      157.78     19.45 o
  -2   8   7        7.71        4.86     10.39 o
   0   8   7      203.94      200.65     20.55 o
   2   8   7        3.46        5.97     10.83 o
   4   8   7      246.53      298.50     13.94 o
   6   8   7       22.94       31.27      7.52 o
   8   8   7        8.48       12.74     13.26 o
 -38   0   8       21.65       24.52      7.90 o
 -36   0   8       16.80       16.21      7.14 o
 -34   0   8     1059.82     1026.67     25.86 o
 -32   0   8      771.88      776.96     16.21 o
 -30   0   8      930.26      895.08     23.29 o
 -28   0   8     1998.00     1893.40     33.12 o
 -26   0   8      151.24      144.91      6.95 o
 -24   0   8       28.43       32.66      3.95 o
 -22   0   8     1162.01     1215.16     24.43 o
 -20   0   8     2192.62     2193.03     30.10 o
 -18   0   8     3011.57     2909.28     39.67 o
 -16   0   8     2043.34     1850.29     25.67 o
 -14   0   8      582.78      552.83     10.68 o
 -12   0   8     1334.46     1298.48     14.75 o
 -10   0   8     3666.36     3422.27     48.00 o
  -8   0   8      454.06      392.08     10.61 o
  -6   0   8     2626.80     2331.54     27.31 o
  -4   0   8     2902.44     2652.03     30.56 o
  -2   0   8    13516.83    14292.26    144.12 o
   0   0   8    42200.00    42873.55    422.50 o
   2   0   8    16268.17    16622.18    167.14 o
   4   0   8     5731.52     6199.92     65.69 o
   6   0   8     5586.13     5266.60     68.81 o
   8   0   8     1917.88     2146.64     29.52 o
  10   0   8     1213.28     1178.00     19.13 o
  12   0   8     1887.53     2004.40     28.97 o
  14   0   8     7923.56     7769.23     98.01 o
  16   0   8      491.85      488.11     15.29 o
  18   0   8     2748.83     2676.06     37.80 o
  20   0   8      397.67      381.14     11.51 o
  22   0   8      179.47      193.77      8.77 o
  24   0   8      331.20      365.35     12.14 o
  26   0   8     1192.49     1261.50     24.17 o
  28   0   8      677.02      661.69     17.18 o
  30   0   8        5.66        3.62      6.28 o
  32   0   8      176.37      201.40     15.31 o
  34   0   8      586.01      598.46     26.08 o
 -39   1   8      133.03      149.75      7.92 o
 -37   1   8       34.16       28.70      5.03 o
 -35   1   8       52.58       47.20      5.44 o
 -33   1   8      195.77      185.15      7.75 o
 -31   1   8       27.60       31.99      4.58 o
 -29   1   8      161.16      146.56      6.78 o
 -27   1   8      231.80      245.79      8.08 o
 -25   1   8      211.75      201.79      6.97 o
 -23   1   8       13.52        3.69      3.10 o
 -21   1   8     2714.09     2696.39     30.05 o
 -19   1   8     1400.84     1337.76     17.62 o
 -17   1   8     1180.63     1174.15     14.75 o
 -15   1   8     1080.20     1097.20     13.78 o
 -13   1   8     1704.07     1760.56     19.62 o
 -11   1   8     1590.49     1606.10     18.99 o
  -9   1   8      458.02      473.66      8.30 o
  -7   1   8       14.20       16.29      2.46 o
  -5   1   8       33.65       18.54      2.02 o
  -3   1   8       41.72       42.68      3.91 o
  -1   1   8     1960.82     1967.55     18.93 o
   1   1   8       34.64       80.25      3.09 o
   3   1   8     1053.93     1091.92     10.44 o
   5   1   8      164.60      146.12      4.68 o
   7   1   8     5506.67     5644.32     44.94 o
   9   1   8        3.86        9.73      2.09 o
  11   1   8      429.69      383.18      6.95 o
  13   1   8        0.14        2.52      2.45 o
  15   1   8        0.23        1.84      2.56 o
  17   1   8      305.69      305.32      7.44 o
  19   1   8      657.18      648.16     12.09 o
  21   1   8        0.76       -0.40      3.32 o
  23   1   8        1.23       -3.43      3.43 o
  25   1   8      316.09      331.19      9.52 o
  27   1   8      851.18      845.68     19.03 o
  29   1   8        0.01       -1.79      4.98 o
  31   1   8       10.44       17.04      6.79 o
  33   1   8       33.05       31.11      7.05 o
  35   1   8       19.72       33.87      8.48 o
 -38   2   8        1.42       -2.85      4.49 o
 -36   2   8        6.30       10.36      5.67 o
 -34   2   8      646.95      652.68     14.33 o
 -32   2   8      118.19      104.65      6.50 o
 -30   2   8      233.48      218.26      8.05 o
 -28   2   8      188.09      159.69      8.17 o
 -26   2   8      104.69      107.50      6.79 o
 -24   2   8      146.03      151.06      5.46 o
 -22   2   8      182.40      156.92      5.35 o
 -20   2   8      434.68      378.68      7.49 o
 -18   2   8       48.57       44.83      3.61 o
 -16   2   8        0.12       -1.10      2.54 o
 -14   2   8      268.39      286.09      7.72 o
 -12   2   8       27.33       15.33      2.67 o
 -10   2   8      400.70      436.61      8.14 o
  -8   2   8      337.26      371.64      7.34 o
  -6   2   8      380.04      395.71      7.35 o
  -4   2   8      745.51      761.68     10.80 o
  -2   2   8       27.75       29.19      3.02 o
   0   2   8     1112.77     1140.49     13.96 o
   2   2   8      100.92       71.28      3.98 o
   4   2   8        8.91        5.34      2.27 o
   6   2   8        0.87        0.88      2.29 o
   8   2   8        0.07        0.83      2.50 o
  10   2   8      329.36      316.06      9.10 o
  12   2   8      260.31      280.41      5.84 o
  14   2   8        2.82        5.10      2.47 o
  16   2   8       90.75      101.20      4.40 o
  18   2   8      498.50      514.73     10.34 o
  20   2   8       16.73        9.97      4.16 o
  22   2   8      132.60      133.54      7.30 o
  24   2   8       45.11       32.82      5.52 o
  26   2   8      158.69      142.38      8.08 o
  28   2   8        9.55        9.00      5.04 o
  30   2   8       96.75       82.66      7.52 o
  32   2   8       24.48       13.45      6.51 o
  34   2   8       19.09        9.46      7.30 o
 -37   3   8      118.87      138.97      9.82 o
 -35   3   8        1.44       -2.11      4.71 o
 -33   3   8      456.91      447.13     13.07 o
 -31   3   8       41.58       36.43      5.40 o
 -29   3   8      480.54      492.39     11.73 o
 -27   3   8        0.79        0.40      3.32 o
 -25   3   8     1533.03     1460.11     17.86 o
 -23   3   8      377.97      360.41      7.88 o
 -21   3   8      233.48      280.02      6.88 o
 -19   3   8       21.98       16.19      3.32 o
 -17   3   8       80.21       94.63      4.79 o
 -15   3   8       31.88       46.14      3.78 o
 -13   3   8     2019.49     1946.71     22.97 o
 -11   3   8      352.09      348.61      7.63 o
  -9   3   8     1708.32     1701.70     20.14 o
  -7   3   8       19.91       22.21      4.66 o
  -5   3   8     2078.09     2114.47     23.26 o
  -3   3   8      193.06      219.30      5.36 o
  -1   3   8       40.33       59.62      5.28 o
   1   3   8      357.58      344.45      8.14 o
   3   3   8     2656.78     2852.10     33.53 o
   5   3   8      538.73      550.69     10.70 o
   7   3   8      523.51      470.21      9.92 o
   9   3   8       58.79       42.13      4.32 o
  11   3   8      850.40      871.47     16.13 o
  13   3   8      581.04      565.18     14.87 o
  15   3   8      882.90      956.01     20.77 o
  17   3   8      559.63      589.60     16.08 o
  19   3   8      323.33      350.83     12.37 o
  21   3   8       55.53       57.81      4.37 o
  23   3   8      118.76      130.15      8.90 o
  25   3   8       47.10       36.94      4.74 o
  27   3   8        1.09       -0.76      3.89 o
  29   3   8        4.63       15.44      4.83 o
  31   3   8      261.24      248.59     10.04 o
  33   3   8       19.39        7.75      5.97 o
 -34   4   8       35.63       46.61      6.54 o
 -32   4   8       27.56       19.63      5.95 o
 -30   4   8      161.49      186.39      8.92 o
 -28   4   8       60.16       42.68      5.67 o
 -26   4   8        0.01        3.71      3.81 o
 -24   4   8      197.82      192.44      7.25 o
 -22   4   8       93.43      104.66      5.94 o
 -20   4   8       31.64       30.53      4.22 o
 -18   4   8     2912.96     2870.47     39.10 o
 -16   4   8     2902.47     2934.34     35.19 o
 -14   4   8      157.64      158.11      6.16 o
 -12   4   8       45.44       38.08      3.89 o
 -10   4   8      242.39      257.80     11.48 o
  -8   4   8        4.63        3.91      2.60 o
  -6   4   8      173.70      178.98      6.63 o
  -4   4   8        0.54        5.10      3.60 o
  -2   4   8        2.72        8.64      3.36 o
   0   4   8       16.01       11.21      3.36 o
   2   4   8      432.66      415.06     11.32 o
   4   4   8      279.49      266.97     10.42 o
   6   4   8      193.65      153.10      7.52 o
   8   4   8       13.59       19.60      4.42 o
  10   4   8      942.17      955.06     19.66 o
  12   4   8       14.73       29.07      4.81 o
  14   4   8       28.76       32.29      5.06 o
  16   4   8      102.31      140.25      7.90 o
  18   4   8      646.17      574.09     15.19 o
  20   4   8      461.36      452.68     13.37 o
  22   4   8      327.99      330.60     11.50 o
  24   4   8      145.76      123.46     12.15 o
  26   4   8       35.03       46.34      9.81 o
  28   4   8       10.57       10.96      8.98 o
  30   4   8       53.59       75.21     17.35 o
 -31   5   8        0.38        3.91      5.08 o
 -29   5   8       31.81       40.28      5.93 o
 -27   5   8        3.08       -0.58      3.91 o
 -25   5   8      452.34      474.05     10.76 o
 -23   5   8       52.25       44.37      6.13 o
 -21   5   8       83.22       95.98      7.14 o
 -19   5   8      115.75      120.01     11.07 o
 -17   5   8        1.31        0.33      6.51 o
 -15   5   8      427.14      406.43     11.69 o
 -13   5   8      270.57      271.48     10.60 o
 -11   5   8      198.42      208.08     10.38 o
  -9   5   8      499.82      491.75     11.49 o
  -7   5   8      311.85      324.30     11.96 o
  -5   5   8      142.70      159.28      6.63 o
  -3   5   8        1.08        5.81      3.14 o
  -1   5   8      408.42      428.68     12.31 o
   1   5   8        2.12        1.98      2.80 o
   3   5   8      174.80      181.19      6.15 o
   5   5   8      108.01      125.35      5.08 o
   7   5   8      659.12      655.02     32.48 o
   9   5   8      291.89      317.73     17.24 o
  11   5   8      108.36       97.82      8.96 o
  13   5   8      681.22      605.12     20.26 o
  15   5   8      146.15      157.21     11.38 o
  17   5   8       90.93      101.26     10.35 o
  19   5   8      142.64      127.11     11.15 o
  21   5   8       37.34       37.23     16.46 o
  23   5   8        0.78       -4.35      6.67 o
  25   5   8        0.28       -2.79      9.61 o
  27   5   8        0.30        6.83      8.66 o
 -26   6   8       50.50       68.18      5.52 o
 -24   6   8      251.74      251.76     13.27 o
 -22   6   8      108.39      100.88      7.00 o
 -20   6   8      154.68      163.38      8.03 o
 -18   6   8      781.28      807.63     16.92 o
 -16   6   8      514.58      492.69     16.96 o
 -14   6   8       88.62      100.69      7.95 o
 -12   6   8      325.52      289.01     15.03 o
 -10   6   8       22.95       21.83      6.63 o
  -8   6   8        2.82        5.30      9.72 o
  -6   6   8      989.16      985.34     41.10 o
  -4   6   8      126.25      120.71     13.70 o
  -2   6   8       39.39       56.01      7.73 o
   0   6   8       27.54       40.53      5.74 o
   2   6   8      234.40      226.14     10.94 o
   4   6   8      547.19      528.98     17.23 o
   6   6   8       96.65       82.67      8.25 o
   8   6   8        6.01        9.20      5.64 o
  10   6   8      846.73      819.90     23.87 o
  12   6   8      161.54      157.19     11.29 o
  14   6   8       95.62       98.93      9.93 o
  16   6   8       14.18       21.34     12.60 o
  18   6   8        5.28        6.47      6.76 o
  20   6   8       50.09       49.91      9.43 o
  22   6   8       96.09      100.14     11.78 o
 -19   7   8        1.32       -3.98     11.71 o
 -17   7   8       96.35      112.92     19.23 o
 -15   7   8        7.79        9.94     12.60 o
 -13   7   8      229.15      255.67     23.42 o
 -11   7   8        1.37        8.18     11.05 o
  -9   7   8       66.56       74.47     15.69 o
  -7   7   8       24.74       38.01     13.04 o
  -5   7   8       15.02       13.26     10.17 o
  -3   7   8        1.50        6.63     10.17 o
  -1   7   8        0.43        0.22      4.35 o
   1   7   8      128.25      130.78      9.06 o
   3   7   8      141.71      148.34     10.09 o
   5   7   8        1.78       -0.74      5.39 o
   7   7   8        0.03        9.64      6.96 o
   9   7   8        8.21        8.27      6.46 o
  11   7   8       65.15       56.09      8.55 o
  13   7   8       15.61        9.27      6.63 o
  15   7   8        1.06       -5.76      5.76 o
  -6   8   8       56.84       66.96     16.13 o
  -4   8   8       64.58       64.97     15.91 o
  -2   8   8        0.64        2.65     10.83 o
   0   8   8       31.91       52.37     15.25 o
   2   8   8       29.27       30.50     13.70 o
 -37   1   9       23.73       22.59      5.03 o
 -35   1   9      356.21      353.64     10.39 o
 -33   1   9       96.52      106.77      7.66 o
 -31   1   9      437.70      449.90     14.10 o
 -29   1   9        0.12       -1.62      4.54 o
 -27   1   9     2163.54     2082.17     28.92 o
 -25   1   9     1366.49     1378.77     21.34 o
 -23   1   9      542.85      503.78     11.37 o
 -21   1   9      301.38      319.94      8.99 o
 -19   1   9      349.34      289.62      8.40 o
 -17   1   9        0.13        2.33      3.56 o
 -15   1   9      487.02      528.97      9.22 o
 -13   1   9     4044.40     3963.65     40.49 o
 -11   1   9       19.27       11.73      2.89 o
  -9   1   9      357.04      325.76      6.81 o
  -7   1   9     3366.00     3250.00     31.22 o
  -5   1   9     1814.06     1871.09     21.95 o
  -3   1   9      158.37      108.40      4.31 o
  -1   1   9      130.07      131.72      5.32 o
   1   1   9     4225.70     4111.40     35.35 o
   3   1   9     1952.55     1958.90     18.94 o
   5   1   9       90.12       55.61      2.93 o
   7   1   9        4.42        4.89      2.05 o
   9   1   9       12.83        9.83      2.62 o
  11   1   9      228.02      227.40      6.03 o
  13   1   9     2556.63     2471.87     28.46 o
  15   1   9      588.99      621.17     14.87 o
  17   1   9      511.36      499.68     15.05 o
  19   1   9        3.57        4.59      3.39 o
  21   1   9      510.06      526.37     11.40 o
  23   1   9        0.95       -3.82      3.82 o
  25   1   9      259.36      256.70      8.87 o
  27   1   9       25.94       24.11      5.48 o
  29   1   9        0.78        6.20      5.33 o
  31   1   9       64.32       79.23      9.54 o
  33   1   9       96.84      100.03     10.08 o
 -36   2   9       28.31       27.32      5.27 o
 -34   2   9      535.30      554.62     13.26 o
 -32   2   9       67.33       75.56      6.13 o
 -30   2   9      494.52      484.54     16.19 o
 -28   2   9       22.84       25.35      4.37 o
 -26   2   9       41.17       52.31      5.43 o
 -24   2   9       33.70       30.81      4.53 o
 -22   2   9      451.67      445.28     11.60 o
 -20   2   9        0.47        1.73      2.69 o
 -18   2   9      694.01      784.55     13.47 o
 -16   2   9        3.31        6.49      3.05 o
 -14   2   9     1966.27     1929.01     23.01 o
 -12   2   9       63.99       49.76      3.70 o
 -10   2   9       56.58       51.04      3.67 o
  -8   2   9     1199.32     1162.20     15.30 o
  -6   2   9     1757.06     1792.79     20.84 o
  -4   2   9       98.39      102.15      4.25 o
  -2   2   9      730.73      689.70     10.29 o
   0   2   9      114.22      146.41      4.56 o
   2   2   9       10.17        3.31      2.52 o
   4   2   9       51.02       53.95      4.04 o
   6   2   9     1348.05     1403.14     22.41 o
   8   2   9      110.81       87.71      4.95 o
  10   2   9       35.65       51.75      4.41 o
  12   2   9     1094.88     1019.27     14.04 o
  14   2   9     1806.19     1839.17     20.58 o
  16   2   9      138.39      161.30      5.37 o
  18   2   9       62.52       68.96      4.70 o
  20   2   9      269.21      277.24      9.56 o
  22   2   9      101.46       97.89      6.67 o
  24   2   9       42.70       44.68      7.88 o
  26   2   9       20.14       20.07      5.41 o
  28   2   9       98.95      109.93      8.07 o
  30   2   9      239.51      232.74     10.81 o
  32   2   9        0.15       -4.98      4.98 o
 -35   3   9        6.28        9.58      4.85 o
 -33   3   9       25.53       29.05      5.17 o
 -31   3   9       27.80       14.65      4.53 o
 -29   3   9        7.44        8.69      4.25 o
 -27   3   9        1.04       -1.40      3.47 o
 -25   3   9       42.17       35.55      4.36 o
 -23   3   9      114.33      119.50      5.77 o
 -21   3   9       30.85       34.52      3.95 o
 -19   3   9      372.63      323.13      8.50 o
 -17   3   9        0.67       -2.66      2.66 o
 -15   3   9      340.49      315.70      7.95 o
 -13   3   9       43.53       27.57      3.43 o
 -11   3   9      125.19      122.19      6.78 o
  -9   3   9      338.18      343.39      7.60 o
  -7   3   9        3.80        6.01      2.63 o
  -5   3   9      906.38      873.05     14.43 o
  -3   3   9        8.33       12.24      3.10 o
  -1   3   9      482.32      465.61      9.83 o
   1   3   9      193.99      182.85      7.24 o
   3   3   9        0.00       -0.21      2.80 o
   5   3   9     1279.70     1291.29     20.19 o
   7   3   9        6.27        2.74      3.02 o
   9   3   9       49.47       33.67      4.42 o
  11   3   9      655.14      664.44     14.34 o
  13   3   9       24.28       16.33      4.84 o
  15   3   9      464.50      463.36     18.39 o
  17   3   9       34.59       32.21      5.79 o
  19   3   9       23.94       21.43      5.60 o
  21   3   9      193.12      182.79     11.42 o
  23   3   9        0.00       -6.70      8.56 o
  25   3   9        0.16       -2.31      3.18 o
  27   3   9        2.36        1.23      3.84 o
  29   3   9       21.21       28.95      7.65 o
  31   3   9       39.51       38.09     10.30 o
 -32   4   9       34.90       40.39      5.55 o
 -30   4   9      222.90      240.99      8.88 o
 -28   4   9       86.17       80.54      5.56 o
 -26   4   9      238.12      271.43      9.17 o
 -24   4   9       92.91       68.62      6.11 o
 -22   4   9      999.67     1022.92     19.98 o
 -20   4   9      170.04      171.71      8.31 o
 -18   4   9      744.60      777.51     16.17 o
 -16   4   9      679.02      700.75     14.43 o
 -14   4   9       17.37       16.68      3.68 o
 -12   4   9      103.42      104.31      5.26 o
 -10   4   9      947.92      893.65     16.39 o
  -8   4   9      202.82      205.04      9.03 o
  -6   4   9     1618.27     1596.37     24.04 o
  -4   4   9       31.88       22.78      4.21 o
  -2   4   9     2050.91     2056.38     33.23 o
   0   4   9      158.15      166.17      7.90 o
   2   4   9      169.30      162.57     14.10 o
   4   4   9      211.30      192.53      8.56 o
   6   4   9      253.90      275.76     10.03 o
   8   4   9       45.09       38.08      5.14 o
  10   4   9     1258.42     1243.03     24.23 o
  12   4   9        1.06       -0.91      4.09 o
  14   4   9      204.22      179.57      9.29 o
  16   4   9     1274.44     1289.28     25.85 o
  18   4   9      577.64      599.21     18.78 o
  20   4   9       22.95       34.15      6.95 o
  22   4   9       23.74       26.24      5.66 o
  24   4   9       40.45       60.40      6.82 o
  26   4   9      108.71      103.53      9.66 o
  28   4   9        1.46       12.18      9.02 o
 -29   5   9      477.91      503.77     19.05 o
 -27   5   9       44.37       42.85      6.00 o
 -25   5   9      155.94      147.31      7.89 o
 -23   5   9        4.96        8.47      4.92 o
 -21   5   9      411.74      403.53     11.95 o
 -19   5   9      567.57      535.62     13.32 o
 -17   5   9      271.76      285.72     10.91 o
 -15   5   9      837.54      816.68     18.37 o
 -13   5   9      244.29      221.48     15.35 o
 -11   5   9     1429.77     1409.82     25.15 o
  -9   5   9     1884.91     1869.88     42.04 o
  -7   5   9      226.75      251.55      8.74 o
  -5   5   9      224.75      224.85      8.57 o
  -3   5   9      614.98      617.06     14.15 o
  -1   5   9        3.41        0.83      3.74 o
   1   5   9       99.69       96.37      6.06 o
   3   5   9      320.26      308.53      9.99 o
   5   5   9      354.38      361.21     14.04 o
   7   5   9      142.90      143.10      7.48 o
   9   5   9     1379.73     1328.11     44.90 o
  11   5   9      486.45      513.42     11.07 o
  13   5   9        0.40        4.73      5.72 o
  15   5   9       27.38       22.66      7.33 o
  17   5   9      611.05      685.34     23.52 o
  19   5   9      179.20      182.03     13.46 o
  21   5   9        7.53        6.97      7.20 o
  23   5   9       87.22       89.51     11.42 o
  25   5   9      154.97      160.15     15.69 o
 -24   6   9        9.80       17.37      5.53 o
 -22   6   9        4.89        6.26      4.75 o
 -20   6   9        0.80        1.47      4.44 o
 -18   6   9       66.89       60.06      8.56 o
 -16   6   9      327.43      355.41     15.61 o
 -14   6   9        4.53        3.85      5.74 o
 -12   6   9        2.16       -4.74      4.74 o
 -10   6   9      138.21      117.28      8.59 o
  -8   6   9      218.13      221.82      6.95 o
  -6   6   9      101.97       89.80      5.02 o
  -4   6   9      491.56      498.40     22.43 o
  -2   6   9      476.48      471.12     14.99 o
   0   6   9       30.28       30.79      5.91 o
   2   6   9       81.22       81.73      8.84 o
   4   6   9       59.98       64.56      7.80 o
   6   6   9      158.11      149.61     19.34 o
   8   6   9       21.09       19.04     11.16 o
  10   6   9       28.03       45.32      9.72 o
  12   6   9        3.98       16.77      7.01 o
  14   6   9       82.14       55.64      8.65 o
  16   6   9        1.43        1.62      6.42 o
  18   6   9        5.93        6.85      6.89 o
  20   6   9        7.76       14.12      8.21 o
 -17   7   9        7.44       26.96     15.03 o
 -15   7   9      260.70      299.65     26.96 o
 -13   7   9       98.20      105.19     18.78 o
 -11   7   9       36.08       33.37     14.14 o
  -9   7   9       23.25       40.88     14.58 o
  -7   7   9       13.40       13.26     11.05 o
  -5   7   9        6.65       -0.66     10.39 o
  -3   7   9      262.31      258.77     22.98 o
  -1   7   9       17.41       30.20      5.75 o
   1   7   9       27.82       37.99     10.05 o
   3   7   9       45.95       47.09     11.71 o
   5   7   9       97.52      114.99     18.12 o
   7   7   9      373.25      382.86     16.50 o
   9   7   9       64.09       64.50     14.36 o
  11   7   9        9.76        7.70     10.61 o
  13   7   9      172.76      187.10     13.33 o
 -36   0  10        1.08       -5.30      8.04 o
 -34   0  10      297.28      335.13     18.82 o
 -32   0  10      132.51      124.14     13.05 o
 -30   0  10      112.66      114.72     12.09 o
 -28   0  10      139.16      138.82     12.27 o
 -26   0  10      128.82      108.61     10.94 o
 -24   0  10      920.05      910.29     24.34 o
 -22   0  10      886.25      864.07     14.78 o
 -20   0  10       81.15       76.94      4.49 o
 -18   0  10      151.03      155.00      5.94 o
 -16   0  10      191.64      194.48      6.66 o
 -14   0  10      274.47      232.60      8.57 o
 -12   0  10       64.13       32.64      8.50 o
 -10   0  10     7789.28     7632.20    108.44 o
  -8   0  10     4192.91     4078.98     58.43 o
  -6   0  10     2930.59     2991.07     56.17 o
  -4   0  10     3193.33     2967.50     38.16 o
  -2   0  10        5.29       -3.92      3.92 o
   0   0  10     4429.11     4494.03     63.05 o
   2   0  10      974.06     1143.91     34.13 o
   4   0  10     1766.62     1592.70     27.34 o
   6   0  10      103.74      131.30      7.18 o
   8   0  10      849.30      799.59     27.05 o
  10   0  10      256.62      257.14     10.29 o
  12   0  10      614.63      549.68     15.17 o
  14   0  10       31.80       30.72      5.60 o
  16   0  10      736.85      744.19     18.88 o
  18   0  10      267.64      238.15     13.67 o
  20   0  10      981.89      957.39     28.62 o
  22   0  10        5.82       11.05      7.14 o
  24   0  10        7.69        1.99      7.19 o
  26   0  10      257.19      232.76     15.38 o
  28   0  10      599.37      670.46     25.61 o
  30   0  10       38.29       21.88     14.36 o
  32   0  10       19.60       17.24     14.14 o
 -37   1  10        0.73        8.10      4.99 o
 -35   1  10       18.32       16.49      5.21 o
 -33   1  10        3.93       -2.13      4.35 o
 -31   1  10      126.49      125.04      7.38 o
 -29   1  10       68.66       62.74      6.04 o
 -27   1  10     1364.03     1333.84     21.66 o
 -25   1  10      682.16      694.30     14.42 o
 -23   1  10       39.51       36.70      4.67 o
 -21   1  10        0.74       -2.90      3.22 o
 -19   1  10       59.36       67.98      4.94 o
 -17   1  10      397.02      360.53      9.30 o
 -15   1  10      636.54      575.93     11.49 o
 -13   1  10      579.06      566.78     11.31 o
 -11   1  10     2088.48     2070.96     37.12 o
  -9   1  10       24.77       31.11      3.88 o
  -7   1  10      194.89      186.68      6.02 o
  -5   1  10      371.14      375.91     10.01 o
  -3   1  10      813.81      788.92     11.84 o
  -1   1  10      157.38      163.96      7.80 o
   1   1  10      560.08      562.01      8.07 o
   3   1  10        0.55        2.02      1.99 o
   5   1  10      157.12      161.50      5.47 o
   7   1  10       59.12       58.48      3.66 o
   9   1  10      262.91      266.36      6.47 o
  11   1  10       36.66       43.96      4.04 o
  13   1  10      161.98      168.71      6.31 o
  15   1  10      615.59      658.59     13.06 o
  17   1  10      191.97      186.68      7.02 o
  19   1  10        4.10        3.39      3.64 o
  21   1  10      171.37      192.88     10.34 o
  23   1  10       13.19       10.49      4.38 o
  25   1  10      115.14      115.89      7.36 o
  27   1  10        2.47       -1.72      4.63 o
  29   1  10       53.67       72.02      7.83 o
  31   1  10      186.45      196.28     12.64 o
 -36   2  10      292.32      314.45     11.77 o
 -34   2  10        0.20       -2.21      4.78 o
 -32   2  10      174.39      166.70      8.87 o
 -30   2  10       74.00       65.78      6.45 o
 -28   2  10       59.34       64.16      6.17 o
 -26   2  10        1.20       -3.80      3.80 o
 -24   2  10       94.32       93.57      6.27 o
 -22   2  10       23.72       25.84      4.50 o
 -20   2  10      266.40      226.33      8.03 o
 -18   2  10       17.39       20.68      3.63 o
 -16   2  10      540.43      539.42     10.55 o
 -14   2  10        0.11       -0.33      2.90 o
 -12   2  10      928.60      944.58     14.23 o
 -10   2  10      171.90      169.41      6.72 o
  -8   2  10      461.68      408.30      8.46 o
  -6   2  10      989.17      899.61     13.17 o
  -4   2  10      590.43      582.46     13.03 o
  -2   2  10      645.13      656.44     12.25 o
   0   2  10      127.11      112.75      5.34 o
   2   2  10       98.20      121.81      5.54 o
   4   2  10        5.62        6.75      2.99 o
   6   2  10      287.26      258.16      7.95 o
   8   2  10      469.33      434.42     10.38 o
  10   2  10      391.63      348.54      9.65 o
  12   2  10      214.41      196.83      7.66 o
  14   2  10      207.15      196.43      5.29 o
  16   2  10      139.30      115.72      4.72 o
  18   2  10      177.34      177.29      6.61 o
  20   2  10       31.10       31.39      7.81 o
  22   2  10      198.83      234.22      9.61 o
  24   2  10        4.26        1.86      4.49 o
  26   2  10       50.86       47.69      9.09 o
  28   2  10       76.94       77.37      7.43 o
  30   2  10        1.21        4.38      5.16 o
 -33   3  10       11.75       12.75      5.52 o
 -31   3  10      321.88      354.74     11.95 o
 -29   3  10        3.94        2.89      4.70 o
 -27   3  10      907.79      930.43     18.19 o
 -25   3  10       83.31       73.89      5.85 o
 -23   3  10      148.71      154.40      6.49 o
 -21   3  10      153.16      157.33      8.78 o
 -19   3  10      366.35      392.41      9.55 o
 -17   3  10      151.16      139.85      6.05 o
 -15   3  10      453.38      516.48     10.47 o
 -13   3  10       22.78       14.52      3.42 o
 -11   3  10      822.67      818.89     13.11 o
  -9   3  10       69.33       76.24      4.43 o
  -7   3  10     1013.63      973.53     16.14 o
  -5   3  10      357.28      328.64      8.86 o
  -3   3  10      272.96      266.34      8.00 o
  -1   3  10      392.01      390.36      9.67 o
   1   3  10      476.92      499.60     10.85 o
   3   3  10      275.27      271.48      8.11 o
   5   3  10      257.60      254.53      8.03 o
   7   3  10        0.03       -0.85      3.15 o
   9   3  10      355.78      398.84     11.14 o
  11   3  10        7.53       18.46      5.29 o
  13   3  10      156.22      138.11      9.38 o
  15   3  10       67.24       61.85      6.86 o
  17   3  10      306.39      322.19     17.34 o
  19   3  10      381.82      415.24     20.21 o
  21   3  10      233.67      248.20     20.84 o
  23   3  10      158.77      150.01     10.06 o
  25   3  10       69.22       57.17      8.16 o
  27   3  10        1.29       -2.31      5.83 o
  29   3  10       10.38       18.59      6.85 o
 -32   4  10        8.30        9.39      5.73 o
 -30   4  10      139.67      133.71      8.43 o
 -28   4  10       14.70       23.02      5.64 o
 -26   4  10       18.42        8.35      4.59 o
 -24   4  10      221.14      213.32      8.33 o
 -22   4  10      399.73      387.12     11.30 o
 -20   4  10        6.78        8.36      4.40 o
 -18   4  10       20.95       19.33      4.56 o
 -16   4  10      525.39      509.52     12.98 o
 -14   4  10      153.26      148.18      8.39 o
 -12   4  10      360.01      314.79      9.86 o
 -10   4  10       73.90       64.19      5.21 o
  -8   4  10       20.40       24.84      4.66 o
  -6   4  10       24.85       11.53      4.14 o
  -4   4  10        0.05       -1.43      3.72 o
  -2   4  10        4.97       10.20      3.94 o
   0   4  10        6.65       10.24      5.43 o
   2   4  10        1.47        1.94      3.76 o
   4   4  10      102.06      112.49      7.14 o
   6   4  10      276.89      268.48     11.98 o
   8   4  10        3.37       -4.86      4.86 o
  10   4  10       28.64       25.16      5.41 o
  12   4  10      112.41      120.06      8.23 o
  14   4  10      130.68      129.49      8.46 o
  16   4  10      175.95      182.43     10.11 o
  18   4  10        2.58        0.99      5.15 o
  20   4  10       32.72       50.30      6.93 o
  22   4  10        3.37       10.96      5.66 o
  24   4  10        9.80       17.03      6.41 o
  26   4  10       20.49       37.36      7.06 o
 -27   5  10       86.13       81.59      7.17 o
 -25   5  10       73.65       91.88      7.00 o
 -23   5  10        0.84        5.55      5.07 o
 -21   5  10       14.39       10.56      5.53 o
 -19   5  10       83.65       92.27      7.67 o
 -17   5  10      114.67      140.55      8.60 o
 -15   5  10      472.92      476.56     13.76 o
 -13   5  10      274.05      250.00     10.19 o
 -11   5  10      186.90      164.68     12.20 o
  -9   5  10     1149.29     1147.99     22.22 o
  -7   5  10      725.03      757.16     16.78 o
  -5   5  10       54.03       53.37      6.90 o
  -3   5  10        3.96        8.92      3.99 o
  -1   5  10        0.01       -3.38      3.38 o
   1   5  10       29.96       29.86      4.65 o
   3   5  10       16.77       17.26      7.71 o
   5   5  10       48.14       46.14      5.61 o
   7   5  10       67.79       65.05      7.01 o
   9   5  10        0.06       -4.04      4.13 o
  11   5  10      325.45      336.10     13.38 o
  13   5  10      516.75      503.23     13.86 o
  15   5  10      321.38      320.05     16.36 o
  17   5  10      188.52      193.46     14.00 o
  19   5  10      362.51      341.04     18.05 o
  21   5  10      164.96      177.07     14.25 o
  23   5  10        2.45       15.49      9.39 o
 -22   6  10        7.62        3.58      5.07 o
 -20   6  10      233.23      243.87     23.31 o
 -18   6  10      221.35      225.25     13.93 o
 -16   6  10      216.44      207.90     13.12 o
 -14   6  10      154.75      163.79     19.00 o
 -12   6  10       20.72       23.92      6.82 o
 -10   6  10      101.26      104.13     14.03 o
  -8   6  10      527.52      542.21     12.79 o
  -6   6  10      221.21      230.26      8.19 o
  -4   6  10       39.74       32.09      7.25 o
  -2   6  10        0.02        5.46      4.70 o
   0   6  10      268.12      287.04     13.37 o
   2   6  10        2.39        4.51      5.65 o
   4   6  10       79.39       92.68      9.03 o
   6   6  10       34.09       32.62     11.71 o
   8   6  10        3.36        5.28      6.00 o
  10   6  10        3.25        4.37      8.18 o
  12   6  10      496.35      517.59     23.76 o
  14   6  10      251.64      244.67     14.82 o
  16   6  10       28.03       34.37      8.90 o
  18   6  10        1.42       13.16      8.12 o
 -15   7  10       47.14       57.45     16.35 o
 -13   7  10       33.77       30.05     15.03 o
 -11   7  10       88.38       57.23     16.57 o
  -9   7  10       35.63       36.46     14.58 o
  -7   7  10       11.15       20.77     12.60 o
  -5   7  10       31.15       27.84     14.14 o
  -3   7  10        1.35        8.18     11.71 o
  -1   7  10       91.40       99.59     15.91 o
   1   7  10       20.77       25.99      6.96 o
   3   7  10       67.63       73.15      8.59 o
   5   7  10      136.47      147.79     16.02 o
   7   7  10        0.01        4.60      6.54 o
   9   7  10        1.42       17.77     13.92 o
 -35   1  11      131.04      149.38      8.26 o
 -33   1  11       67.95       76.81      6.54 o
 -31   1  11      105.62      128.58      7.48 o
 -29   1  11      349.80      362.79     10.96 o
 -27   1  11      336.63      375.44     10.91 o
 -25   1  11       21.70       22.04      4.89 o
 -23   1  11       69.52       76.39      5.86 o
 -21   1  11      328.82      323.22      9.33 o
 -19   1  11      148.62      137.03      6.65 o
 -17   1  11       29.64       35.16      4.32 o
 -15   1  11       15.68       17.05      3.85 o
 -13   1  11       91.27       87.92      5.92 o
 -11   1  11      161.31      168.24      7.41 o
  -9   1  11     1105.76     1075.41     16.64 o
  -7   1  11     3075.53     3116.19     36.10 o
  -5   1  11      810.51      830.66     13.97 o
  -3   1  11      648.29      652.84     11.14 o
  -1   1  11     1035.70      970.29     13.97 o
   1   1  11      653.47      568.72     11.70 o
   3   1  11     2233.64     2151.89     22.68 o
   5   1  11        1.85        7.39      2.54 o
   7   1  11      378.10      367.81      9.06 o
   9   1  11      130.36      112.60      5.18 o
  11   1  11      171.54      163.17      6.20 o
  13   1  11       54.64       50.39      5.21 o
  15   1  11        5.77        3.86      3.39 o
  17   1  11      119.39      117.64      7.85 o
  19   1  11      325.43      328.59      9.35 o
  21   1  11      178.92      164.43      7.38 o
  23   1  11       47.29       48.92      6.33 o
  25   1  11      141.15      157.82     10.97 o
  27   1  11       12.05        1.92      5.57 o
  29   1  11      141.71      149.34      9.92 o
 -34   2  11        9.15       14.33      5.45 o
 -32   2  11      109.84      111.33      7.93 o
 -30   2  11        4.59        8.62      4.85 o
 -28   2  11       61.58       89.89      7.60 o
 -26   2  11      115.28      111.62      9.68 o
 -24   2  11     1199.92     1241.28     20.91 o
 -22   2  11        6.03        0.57      3.88 o
 -20   2  11      182.00      200.72      7.93 o
 -18   2  11       53.04       44.57      4.72 o
 -16   2  11      321.81      317.59      9.10 o
 -14   2  11        4.24        3.92      3.26 o
 -12   2  11        0.11       -1.86      2.86 o
 -10   2  11      590.04      613.45     11.23 o
  -8   2  11     1510.21     1467.58     19.09 o
  -6   2  11       31.03       32.66      3.67 o
  -4   2  11      185.33      173.96      6.89 o
  -2   2  11      242.51      202.17     11.36 o
   0   2  11      956.90     1007.73     16.68 o
   2   2  11        5.06        1.96      3.11 o
   4   2  11        1.56       -0.82      3.13 o
   6   2  11      265.16      228.08      8.05 o
   8   2  11       58.60       61.47      5.16 o
  10   2  11      199.41      212.93      8.05 o
  12   2  11      382.35      396.96     10.67 o
  14   2  11        7.41        5.06      3.87 o
  16   2  11        1.00       -1.39      2.32 o
  18   2  11       79.68       69.79      5.12 o
  20   2  11      199.62      197.31      9.15 o
  22   2  11       15.19       21.26      5.20 o
  24   2  11       58.66       62.59      6.40 o
  26   2  11      161.29      165.48     13.82 o
  28   2  11       54.18       64.36      9.87 o
 -33   3  11      104.77      122.90      8.65 o
 -31   3  11       35.27       31.68      7.39 o
 -29   3  11        4.55        4.08      6.44 o
 -27   3  11       50.09       33.88      5.73 o
 -25   3  11       92.78       99.17      7.08 o
 -23   3  11       42.29       45.31      5.51 o
 -21   3  11       31.41       36.10      4.64 o
 -19   3  11       10.77       12.75      4.01 o
 -17   3  11        6.86        1.33      3.53 o
 -15   3  11       47.36       56.32      4.69 o
 -13   3  11      226.35      204.09      6.98 o
 -11   3  11       16.01       13.90      3.85 o
  -9   3  11      179.29      203.05     10.14 o
  -7   3  11      380.17      337.89      9.50 o
  -5   3  11      144.65      149.36      6.61 o
  -3   3  11       26.13       22.81      4.09 o
  -1   3  11      377.50      334.11     10.27 o
   1   3  11      397.51      397.33     10.16 o
   3   3  11       14.75       19.06      5.12 o
   5   3  11       67.25       78.43      5.40 o
   7   3  11        0.79       -3.20      3.20 o
   9   3  11       47.48       48.62      5.41 o
  11   3  11       92.48       88.26      7.57 o
  13   3  11      309.69      307.64     12.91 o
  15   3  11       15.49        5.05      5.40 o
  17   3  11        2.36        5.60      5.31 o
  19   3  11      170.89      169.82     10.55 o
  21   3  11       55.26       60.39      8.12 o
  23   3  11        2.30       -4.53      5.69 o
  25   3  11       42.06       35.79      7.70 o
  27   3  11       11.59       15.12      7.09 o
 -30   4  11       59.20       60.36      6.94 o
 -28   4  11      357.79      382.56     12.27 o
 -26   4  11       57.30       56.08      6.35 o
 -24   4  11       49.46       58.51      6.17 o
 -22   4  11       34.53       46.60      5.81 o
 -20   4  11      552.50      587.97     14.76 o
 -18   4  11        2.18       -4.49      4.59 o
 -16   4  11       67.85       81.34      7.97 o
 -14   4  11      214.33      236.75     13.36 o
 -12   4  11     1243.58     1279.15     25.55 o
 -10   4  11      225.40      222.56     12.18 o
  -8   4  11       46.49       29.00      5.10 o
  -6   4  11      104.26       90.69      6.71 o
  -4   4  11      735.33      734.02     17.47 o
  -2   4  11      190.18      195.35     10.21 o
   0   4  11      734.95      723.02     17.55 o
   2   4  11       28.95       18.05      4.81 o
   4   4  11        4.65       -0.75      4.07 o
   6   4  11      406.44      445.14     17.68 o
   8   4  11      164.93      177.41     13.34 o
  10   4  11       99.34      101.50     10.40 o
  12   4  11      184.47      186.52     10.17 o
  14   4  11       10.71       10.43      5.61 o
  16   4  11      708.82      729.66     19.59 o
  18   4  11        6.89        3.53      5.40 o
  20   4  11        0.41       -1.98      5.34 o
  22   4  11      169.29      171.94     10.70 o
  24   4  11        0.60       -3.59      6.14 o
 -25   5  11      166.54      189.51     10.07 o
 -23   5  11       90.33       91.18      8.67 o
 -21   5  11      217.53      208.29     11.06 o
 -19   5  11      346.19      323.53     12.66 o
 -17   5  11        1.81       -9.00      9.36 o
 -15   5  11        2.86        8.64      7.03 o
 -13   5  11      691.86      657.42     16.81 o
 -11   5  11      229.40      228.15      9.85 o
  -9   5  11       24.12       18.47      4.82 o
  -7   5  11       29.21       20.73      4.77 o
  -5   5  11      297.35      291.62     14.83 o
  -3   5  11       48.90       55.89      6.62 o
  -1   5  11       59.65       75.83      6.32 o
   1   5  11       40.21       44.34      9.20 o
   3   5  11      303.61      338.95     11.82 o
   5   5  11       73.91       81.91      6.89 o
   7   5  11      304.68      349.59     12.51 o
   9   5  11      503.93      485.08     23.08 o
  11   5  11        6.69        5.85      6.85 o
  13   5  11      108.21      136.00      9.66 o
  15   5  11      320.18      350.82     12.42 o
  17   5  11        3.16       -0.41      4.64 o
  19   5  11      200.85      238.37     16.01 o
  21   5  11       16.29        5.88      8.42 o
 -20   6  11        1.44       10.73      7.54 o
 -18   6  11       41.17       37.57      8.71 o
 -16   6  11       15.11        4.09      7.02 o
 -14   6  11      155.09      165.18     12.34 o
 -12   6  11       27.06       19.55      6.91 o
 -10   6  11        3.53       -0.56      3.68 o
  -8   6  11      172.63      171.70      8.04 o
  -6   6  11       96.63      118.60      9.03 o
  -4   6  11       29.04       23.47      6.21 o
  -2   6  11       32.80       28.76      6.14 o
   0   6  11       31.98       30.48      4.68 o
   2   6  11      266.82      277.10     27.29 o
   4   6  11       55.10       58.81      8.66 o
   6   6  11       78.57       75.00      9.19 o
   8   6  11       39.26       42.86      8.42 o
  10   6  11       57.22       43.84      8.90 o
  12   6  11       13.30        9.56      7.59 o
  14   6  11        4.69       -1.68      6.85 o
  -9   7  11       79.13       98.11     19.45 o
  -7   7  11       60.33       79.55     17.68 o
  -5   7  11       29.95       11.93     11.71 o
  -3   7  11       63.71       48.39     16.35 o
  -1   7  11      141.79      133.80     11.16 o
   1   7  11       32.50       31.03      8.84 o
   3   7  11       12.97       12.37     13.92 o
 -34   0  12      145.10      118.10     13.75 o
 -32   0  12      736.84      817.14     29.61 o
 -30   0  12      151.44      133.97     16.02 o
 -28   0  12     1030.19     1043.92     31.72 o
 -26   0  12        1.55       -5.48      7.26 o
 -24   0  12        0.36       -6.61      6.61 o
 -22   0  12     1148.35     1102.66     30.75 o
 -20   0  12     1379.01     1392.48     34.92 o
 -18   0  12      119.51      113.51     10.07 o
 -16   0  12        1.78       -3.17      3.17 o
 -14   0  12     1089.29     1060.47     16.92 o
 -12   0  12       58.07       48.91      5.39 o
 -10   0  12      282.88      267.50     11.61 o
  -8   0  12      158.09      126.29      7.16 o
  -6   0  12      609.57      614.63     19.82 o
  -4   0  12     1950.08     1932.16     33.58 o
  -2   0  12     6297.77     6197.37    105.74 o
   0   0  12     3068.46     2826.14     54.29 o
   2   0  12      963.33      756.50     24.42 o
   4   0  12     4870.06     4660.40     83.27 o
   6   0  12     3336.68     3393.80     94.80 o
   8   0  12        9.68        7.06      6.16 o
  10   0  12      337.29      338.37     15.25 o
  12   0  12       79.71       80.88      9.03 o
  14   0  12      293.12      297.04     14.96 o
  16   0  12        0.05       -5.19      5.76 o
  18   0  12       18.34        7.06      6.69 o
  20   0  12      103.33       80.28     10.47 o
  22   0  12        6.68       13.22      7.81 o
  24   0  12       30.74       47.89     10.59 o
  26   0  12      419.56      444.28     21.38 o
  28   0  12      115.32       91.50     12.97 o
 -33   1  12      103.77       96.95      6.65 o
 -31   1  12        1.46       -2.77      4.41 o
 -29   1  12       25.72       13.35      5.01 o
 -27   1  12       52.97       68.10      7.16 o
 -25   1  12       11.55       13.20      4.59 o
 -23   1  12      178.74      169.65      7.78 o
 -21   1  12      774.47      810.26     23.20 o
 -19   1  12      131.84      140.06      8.16 o
 -17   1  12        9.76        9.60      3.96 o
 -15   1  12      122.54      111.91      6.53 o
 -13   1  12      624.95      613.41     13.89 o
 -11   1  12      192.22      197.85      8.13 o
  -9   1  12      218.73      223.14     10.17 o
  -7   1  12      338.44      341.30     10.08 o
  -5   1  12        0.13       -3.51      3.76 o
  -3   1  12       82.10       89.93      5.81 o
  -1   1  12      190.10      208.27     15.39 o
   1   1  12       26.70       26.10      4.83 o
   3   1  12      431.96      462.02     11.33 o
   5   1  12      408.66      406.11      8.05 o
   7   1  12      410.98      408.09      8.44 o
   9   1  12        2.49        3.85      3.49 o
  11   1  12        7.89        1.47      3.46 o
  13   1  12       15.71       22.41      4.68 o
  15   1  12        2.72        2.73      4.17 o
  17   1  12      165.34      168.92      8.54 o
  19   1  12       82.16       79.61      8.07 o
  21   1  12        4.55        4.06      4.53 o
  23   1  12       11.77       10.71      5.15 o
  25   1  12       50.13       53.40      6.95 o
  27   1  12      242.08      252.01     12.09 o
 -32   2  12      107.04      115.56      8.18 o
 -30   2  12       12.30       15.43      5.37 o
 -28   2  12        0.11        0.72      4.57 o
 -26   2  12       61.66       73.67      6.46 o
 -24   2  12       26.32       32.92      5.39 o
 -22   2  12       53.68       58.46      5.89 o
 -20   2  12       32.24       25.69      4.84 o
 -18   2  12       83.76      100.13      6.30 o
 -16   2  12       25.17       30.06      5.36 o
 -14   2  12      143.97      153.42      7.56 o
 -12   2  12       31.18       30.52      4.66 o
 -10   2  12        7.60        6.93      3.63 o
  -8   2  12       99.12      108.38      6.11 o
  -6   2  12      661.32      687.63     16.08 o
  -4   2  12       22.76       25.80      4.99 o
  -2   2  12       25.02       16.74      4.29 o
   0   2  12      144.11      150.73      6.86 o
   2   2  12      280.97      276.33      8.89 o
   4   2  12       67.99       56.82      5.21 o
   6   2  12       89.82       80.83      5.86 o
   8   2  12      230.53      216.83      8.53 o
  10   2  12       82.52       78.53      5.95 o
  12   2  12        0.01        0.90      3.87 o
  14   2  12        7.34        9.86      4.29 o
  16   2  12       77.69       58.60      6.01 o
  18   2  12        1.53       -0.93      5.00 o
  20   2  12        4.16        3.78      3.68 o
  22   2  12       19.16       15.31      8.15 o
  24   2  12       72.48       71.20      7.37 o
  26   2  12        0.01        7.96      5.83 o
 -31   3  12       18.85       21.49      6.01 o
 -29   3  12      194.30      235.95     10.38 o
 -27   3  12       29.50       30.50      5.84 o
 -25   3  12      500.03      516.59     13.53 o
 -23   3  12      107.27      112.93      7.38 o
 -21   3  12      134.68      148.34      8.40 o
 -19   3  12      115.68      126.52      8.39 o
 -17   3  12      156.48      164.60      7.63 o
 -15   3  12      418.62      422.30     11.48 o
 -13   3  12      245.46      280.27      9.36 o
 -11   3  12      201.24      196.53      7.94 o
  -9   3  12      226.58      229.29     11.85 o
  -7   3  12        9.89        1.94      3.60 o
  -5   3  12      616.86      634.53     13.39 o
  -3   3  12        9.98        6.22      3.80 o
  -1   3  12       18.20       10.77      3.99 o
   1   3  12     1089.75     1051.12     18.05 o
   3   3  12      576.53      595.55     13.13 o
   5   3  12       17.32       10.38      3.99 o
   7   3  12        0.39       -1.20      3.53 o
   9   3  12      194.76      189.72     10.11 o
  11   3  12       33.28       25.37      6.06 o
  13   3  12       77.25       73.17      7.71 o
  15   3  12      131.83      147.84     17.50 o
  17   3  12       28.41       34.38      7.89 o
  19   3  12      129.46      121.45      9.85 o
  21   3  12       24.62       23.01      7.14 o
  23   3  12      109.42      114.85     10.21 o
  25   3  12       22.14       14.98     11.42 o
 -28   4  12        2.29       -1.06      5.29 o
 -26   4  12       22.90       13.67      5.55 o
 -24   4  12       10.56        4.24      5.69 o
 -22   4  12      115.78      120.65      9.79 o
 -20   4  12       45.40       36.83      6.44 o
 -18   4  12      445.46      449.70     13.78 o
 -16   4  12      737.31      757.52     17.54 o
 -14   4  12      270.84      274.73     10.70 o
 -12   4  12       92.95       99.96      7.28 o
 -10   4  12      158.57      155.21      9.09 o
  -8   4  12        0.48        0.44      4.32 o
  -6   4  12      124.39      111.15     11.56 o
  -4   4  12       15.69       16.48      4.95 o
  -2   4  12       14.10       14.35      4.84 o
   0   4  12        5.29       20.62      5.21 o
   2   4  12       40.88       44.53      6.64 o
   4   4  12       97.46       85.99     11.30 o
   6   4  12       31.79       53.37      6.66 o
   8   4  12        6.47        5.92      7.67 o
  10   4  12      204.55      231.08     12.28 o
  12   4  12       54.67       51.61      7.32 o
  14   4  12       28.16       38.01      6.91 o
  16   4  12       37.02       27.52      7.84 o
  18   4  12       24.17       27.93      7.00 o
  20   4  12      152.32      161.41     10.88 o
  22   4  12      353.43      343.32     15.03 o
 -23   5  12       47.39       41.56      7.62 o
 -21   5  12        2.69       -0.64      5.96 o
 -19   5  12        5.63       -0.29      5.55 o
 -17   5  12        1.75        4.69      6.73 o
 -15   5  12      160.90      158.18      9.58 o
 -13   5  12      183.14      218.89     12.37 o
 -11   5  12       71.16       98.50      9.62 o
  -9   5  12      187.31      178.27     13.35 o
  -7   5  12       27.25       23.30      5.15 o
  -5   5  12       52.23       41.46      5.93 o
  -3   5  12      141.06      144.25      9.57 o
  -1   5  12        9.51       12.39      4.98 o
   1   5  12        7.67       10.14      4.93 o
   3   5  12       23.28       13.36      5.21 o
   5   5  12        2.10        3.56      5.72 o
   7   5  12       89.90       97.00      8.00 o
   9   5  12       85.85       94.32      8.14 o
  11   5  12       47.16       40.03      6.57 o
  13   5  12      290.45      312.72     12.90 o
  15   5  12       80.70       69.75      7.61 o
  17   5  12        1.10        2.91      5.65 o
 -16   6  12       60.34       56.42     11.27 o
 -14   6  12        9.33       17.89      7.63 o
 -12   6  12       22.26       32.63      5.34 o
 -10   6  12       14.70       15.02      4.73 o
  -8   6  12       58.77       57.37      6.04 o
  -6   6  12      289.32      317.59     17.54 o
  -4   6  12       64.35       72.21      9.57 o
  -2   6  12        5.73       13.83      4.91 o
   0   6  12        2.62       -4.29      4.29 o
   2   6  12      204.51      194.61      9.07 o
   4   6  12       57.78       51.78     11.16 o
   6   6  12       35.19       39.39      8.43 o
   8   6  12       29.39       16.58      7.97 o
  10   6  12      161.41      185.62     29.61 o
 -31   1  13       48.48       57.11      8.17 o
 -29   1  13       89.58      106.27      9.79 o
 -27   1  13      626.46      650.69     19.88 o
 -25   1  13     1149.77     1226.74     20.83 o
 -23   1  13        5.64       -0.60      4.22 o
 -21   1  13       97.24       96.77      6.42 o
 -19   1  13      446.92      492.49     11.90 o
 -17   1  13        1.28       -2.31      3.91 o
 -15   1  13     1179.91     1198.89     19.33 o
 -13   1  13      153.26      167.18      7.29 o
 -11   1  13      153.77      173.46      8.13 o
  -9   1  13      299.08      268.98      9.35 o
  -7   1  13      471.15      476.39     12.12 o
  -5   1  13       25.27       16.68      5.45 o
  -3   1  13        1.19       -4.72      4.72 o
  -1   1  13        0.34       -4.83      4.83 o
   1   1  13     1038.98     1083.63     23.62 o
   3   1  13      338.77      350.69     13.17 o
   5   1  13       40.22       38.05      7.63 o
   7   1  13      281.52      274.82      7.90 o
   9   1  13       57.85       68.95      5.58 o
  11   1  13      262.48      242.84      9.14 o
  13   1  13      366.61      346.82     10.97 o
  15   1  13       46.59       32.70      5.65 o
  17   1  13        2.86       -4.45      4.45 o
  19   1  13       17.70       23.31      5.67 o
  21   1  13       26.93       36.73      6.24 o
  23   1  13        1.89        3.65      6.07 o
  25   1  13       20.05        7.92      6.99 o
 -30   2  13      110.51      107.39      7.83 o
 -28   2  13        1.57        9.29      4.99 o
 -26   2  13        1.27        0.79      4.64 o
 -24   2  13       69.63       63.73      6.86 o
 -22   2  13      188.28      198.00      8.72 o
 -20   2  13        6.58       11.99      4.72 o
 -18   2  13      435.67      482.36     12.31 o
 -16   2  13      108.85       93.30      7.04 o
 -14   2  13      282.70      297.52     11.29 o
 -12   2  13       31.44       36.02      6.61 o
 -10   2  13        1.31       -4.82      4.82 o
  -8   2  13      445.56      441.05     14.43 o
  -6   2  13      287.42      331.25     12.60 o
  -4   2  13       15.01        2.13      4.87 o
  -2   2  13      147.67      140.19      7.73 o
   0   2  13        4.61        2.37      3.65 o
   2   2  13        2.48       -3.70      3.70 o
   4   2  13      117.42       99.55      6.39 o
   6   2  13      258.24      291.79     14.88 o
   8   2  13       68.88       71.49      6.02 o
  10   2  13        8.33       18.22      4.76 o
  12   2  13      352.59      359.00     11.30 o
  14   2  13      251.03      244.58     11.54 o
  16   2  13       10.98       18.54     13.29 o
  18   2  13        8.88        7.85      6.38 o
  20   2  13       80.43       72.25      9.26 o
  22   2  13       18.55       12.98      6.93 o
  24   2  13        2.42        7.85      8.42 o
 -29   3  13      108.80      126.40      8.66 o
 -27   3  13       34.32       46.36      6.64 o
 -25   3  13        2.37        1.18      4.90 o
 -23   3  13       11.54        7.98      5.11 o
 -21   3  13        3.23       -0.04      5.09 o
 -19   3  13        1.72       -3.18      5.71 o
 -17   3  13        9.55        6.66      5.82 o
 -15   3  13        5.14        5.91      5.63 o
 -13   3  13       20.49       14.47      5.22 o
 -11   3  13      155.46      181.65     15.67 o
  -9   3  13        5.73        6.63      4.24 o
  -7   3  13        0.46       -3.65      3.65 o
  -5   3  13       11.49       11.38      4.28 o
  -3   3  13       16.61       13.80      4.41 o
  -1   3  13        0.11        1.27      3.97 o
   1   3  13       20.62       16.86      4.42 o
   3   3  13       40.65       50.33      5.50 o
   5   3  13       70.19       67.77      6.19 o
   7   3  13       15.29       13.18      5.02 o
   9   3  13        0.82       -1.32      5.33 o
  11   3  13       65.50       61.12      8.83 o
  13   3  13       12.62       18.13      6.67 o
  15   3  13       49.72       56.86      7.76 o
  17   3  13       31.29       25.00      6.87 o
  19   3  13       25.89       17.90      7.09 o
  21   3  13        0.20       -5.01      6.27 o
 -24   4  13       35.36       22.54      6.64 o
 -22   4  13      516.40      563.11     20.59 o
 -20   4  13        4.73        7.45      7.36 o
 -18   4  13      166.22      180.03     10.73 o
 -16   4  13       48.15       46.26      6.51 o
 -14   4  13        0.20       -0.64      4.87 o
 -12   4  13      418.99      428.97     13.25 o
 -10   4  13      241.19      266.02     10.66 o
  -8   4  13      101.50      116.55     10.34 o
  -6   4  13      206.19      230.28     10.92 o
  -4   4  13       24.67       17.92      5.57 o
  -2   4  13      223.47      218.89     10.87 o
   0   4  13       16.91       18.14      5.89 o
   2   4  13       26.08       33.44      6.13 o
   4   4  13      198.66      216.61     13.92 o
   6   4  13       61.18       47.53      7.03 o
   8   4  13       35.77       38.44      6.83 o
  10   4  13       90.80       77.71      8.26 o
  12   4  13        0.13       -0.89      5.94 o
  14   4  13        3.91        8.26      6.26 o
  16   4  13      232.94      250.37     12.97 o
  18   4  13      220.16      223.09     12.90 o
 -19   5  13      125.20      101.62     10.32 o
 -17   5  13       28.02       25.81      6.78 o
 -15   5  13      204.65      235.27     16.86 o
 -13   5  13       43.26       51.16      7.41 o
 -11   5  13      270.61      261.00     11.88 o
  -9   5  13      411.12      421.27     14.40 o
  -7   5  13       78.46       77.32      7.71 o
  -5   5  13      187.77      180.07     10.17 o
  -3   5  13      407.77      449.73     14.73 o
  -1   5  13       14.34       18.07      5.71 o
   1   5  13       69.87       70.66      7.52 o
   3   5  13        9.87        2.12      5.45 o
   5   5  13       83.99      102.56      8.47 o
   7   5  13       10.95        9.23      5.79 o
   9   5  13      361.26      427.69     15.42 o
  11   5  13       81.18       65.62      7.92 o
  13   5  13        2.44        2.50      6.42 o
 -10   6  13        0.45       11.64      5.03 o
  -8   6  13       79.49       84.01      7.15 o
  -6   6  13       37.30       29.30      6.44 o
  -4   6  13       96.63       85.55      7.42 o
  -2   6  13      205.89      242.20     11.02 o
   0   6  13       20.10       21.14      8.21 o
   2   6  13       41.42       32.97      6.24 o
   4   6  13        2.87       -4.07      4.85 o
 -30   0  14       36.22       52.70     11.86 o
 -28   0  14       30.75       13.83      9.30 o
 -26   0  14      159.35      178.58     33.70 o
 -24   0  14      785.58      853.91     45.19 o
 -22   0  14      348.11      401.02     19.43 o
 -20   0  14      292.38      352.23     18.19 o
 -18   0  14        2.79       10.10      7.48 o
 -16   0  14      261.69      266.61     24.09 o
 -14   0  14       54.72       52.24     14.47 o
 -12   0  14      841.02      891.26     26.27 o
 -10   0  14        6.63        6.81     16.13 o
  -8   0  14      270.04      283.93      8.91 o
  -6   0  14      129.48      115.94      8.84 o
  -4   0  14        2.03        4.29      5.31 o
  -2   0  14       17.58        4.24      5.65 o
   0   0  14      300.76      304.65     31.27 o
   2   0  14      399.49      400.22     26.19 o
   4   0  14      280.33      272.92     13.38 o
   6   0  14        7.51       17.27      6.69 o
   8   0  14       68.07       76.86      9.13 o
  10   0  14       30.26       20.89      7.03 o
  12   0  14      179.91      184.53     12.89 o
  14   0  14       17.96       40.50      8.59 o
  16   0  14      208.81      210.94     14.37 o
  18   0  14        0.78       -6.52      7.68 o
  20   0  14       22.92       26.99      8.73 o
  22   0  14        0.52       -7.14      7.93 o
 -29   1  14       48.84       43.01      7.83 o
 -27   1  14      307.32      319.70     13.94 o
 -25   1  14      137.61      150.77      7.71 o
 -23   1  14       94.90       96.21      6.69 o
 -21   1  14       25.74       13.80      4.67 o
 -19   1  14      114.03      133.78      7.14 o
 -17   1  14        0.79        0.93      4.03 o
 -15   1  14       44.04       44.50      5.26 o
 -13   1  14      122.14      131.93      6.89 o
 -11   1  14      398.73      430.54     12.07 o
  -9   1  14        1.79        0.93      5.20 o
  -7   1  14       70.44       75.77      7.58 o
  -5   1  14       15.76       18.39      5.70 o
  -3   1  14       16.07       12.41      5.36 o
  -1   1  14      181.54      176.98      9.99 o
   1   1  14        0.01        2.63      5.09 o
   3   1  14       37.50       34.92      6.60 o
   5   1  14       36.25       41.65      7.01 o
   7   1  14       18.84       28.67      6.71 o
   9   1  14      135.01      124.15      6.38 o
  11   1  14      101.60      102.59      6.47 o
  13   1  14        0.03       -2.65      9.38 o
  15   1  14       83.63      101.25      7.23 o
  17   1  14       38.82       47.34      6.27 o
  19   1  14        2.85       -2.87      5.49 o
  21   1  14        4.57       -0.52      6.16 o
 -28   2  14       25.96       29.49      7.06 o
 -26   2  14        0.43        1.18      4.90 o
 -24   2  14      183.83      178.29      8.71 o
 -22   2  14       56.43       62.47      6.24 o
 -20   2  14       13.31       17.93      5.17 o
 -18   2  14       59.41       44.67      6.53 o
 -16   2  14       21.95       20.37      6.54 o
 -14   2  14      171.70      176.78     20.21 o
 -12   2  14      404.61      443.26     15.18 o
 -10   2  14       13.22       14.68      5.89 o
  -8   2  14       58.44       64.71      8.76 o
  -6   2  14       38.71       37.33      8.96 o
  -4   2  14       38.07       42.21      6.86 o
  -2   2  14        5.76        5.05      5.31 o
   0   2  14       94.23       83.91      9.39 o
   2   2  14        0.27       -4.85      4.85 o
   4   2  14       68.70       55.24      7.39 o
   6   2  14        7.78        1.89      5.89 o
   8   2  14      237.66      239.30     12.23 o
  10   2  14       10.48        6.06      5.36 o
  12   2  14       27.02       29.42      7.05 o
  14   2  14       46.99       42.44      6.91 o
  16   2  14       59.23       55.99      8.35 o
  18   2  14       53.38       51.59     12.22 o
  20   2  14        6.30       -1.99      6.72 o
 -25   3  14       22.21       31.82      6.75 o
 -23   3  14       23.13       34.00      9.25 o
 -21   3  14      103.03       97.25      8.44 o
 -19   3  14      105.12      139.00     10.22 o
 -17   3  14       30.85       16.08      6.42 o
 -15   3  14      312.03      346.91     14.32 o
 -13   3  14       61.86       61.06      9.44 o
 -11   3  14      113.63      121.61      9.36 o
  -9   3  14       66.36       58.95      8.36 o
  -7   3  14        4.57        2.87      4.69 o
  -5   3  14      143.43      165.62      8.82 o
  -3   3  14       29.75       19.03      5.37 o
  -1   3  14       17.82       21.01      4.94 o
   1   3  14      138.04      149.21      7.81 o
   3   3  14      120.28      123.87      7.51 o
   5   3  14       64.88       63.56      6.84 o
   7   3  14       51.98       49.83      7.50 o
   9   3  14       30.13       30.21      6.07 o
  11   3  14        1.62        7.33      5.39 o
  13   3  14        7.98       13.66      9.11 o
  15   3  14       90.23      100.65      9.91 o
  17   3  14       11.58       17.83      8.42 o
  19   3  14       62.94       50.83     14.58 o
 -22   4  14       73.66       87.49      8.56 o
 -20   4  14       33.43       38.83      7.90 o
 -18   4  14        1.45        5.70      6.66 o
 -16   4  14      110.64      112.34      9.65 o
 -14   4  14       66.96       94.86      8.79 o
 -12   4  14        4.00        8.92      5.79 o
 -10   4  14        7.51       -0.44      5.07 o
  -8   4  14       62.61       80.79     10.17 o
  -6   4  14       10.83        8.81      5.63 o
  -4   4  14       46.91       42.13      7.18 o
  -2   4  14        4.95        2.16      5.49 o
   0   4  14       60.97       45.71      6.97 o
   2   4  14       19.96       21.13      6.20 o
   4   4  14       43.30       48.83      7.35 o
   6   4  14       54.98       51.17      7.40 o
   8   4  14        0.62        2.79      5.48 o
  10   4  14       21.30       25.24      6.98 o
  12   4  14       85.02       95.19     15.25 o
  14   4  14        2.54        6.70      6.72 o
 -15   5  14       89.46       75.38     10.50 o
 -13   5  14       83.80       83.93      8.70 o
 -11   5  14       48.55       36.69      7.11 o
  -9   5  14      383.78      361.75     14.19 o
  -7   5  14      297.65      315.32     13.30 o
  -5   5  14        4.08        2.24      6.00 o
  -3   5  14        2.13       14.08     10.27 o
  -1   5  14       14.00       18.95      6.15 o
   1   5  14        2.57       -4.98      4.98 o
   3   5  14        0.60        2.18      5.61 o
   5   5  14        0.91       -5.17      5.30 o
   7   5  14        7.27       20.19      6.31 o
   9   5  14        3.84        5.05      6.07 o
 -25   1  15       34.57       27.85      7.09 o
 -23   1  15        9.91       10.13      6.24 o
 -21   1  15      255.12      275.61     11.35 o
 -19   1  15        3.58        8.19      4.47 o
 -17   1  15      184.42      210.49      8.44 o
 -15   1  15      143.07      145.90     10.48 o
 -13   1  15      100.55      132.23      7.96 o
 -11   1  15       64.57       39.35      6.16 o
  -9   1  15      293.72      293.51     12.38 o
  -7   1  15       46.48       30.85      6.54 o
  -5   1  15        7.69        8.48      5.40 o
  -3   1  15       28.78       22.47      6.09 o
  -1   1  15       25.17       15.95      5.71 o
   1   1  15      198.75      177.71     10.48 o
   3   1  15      132.85      123.73      9.39 o
   5   1  15      225.14      218.35     12.92 o
   7   1  15       19.78       11.76      6.32 o
   9   1  15        5.04       -4.77      5.98 o
  11   1  15      104.46      121.73     10.04 o
  13   1  15        9.24       11.42      7.11 o
  15   1  15       44.10       61.49     10.94 o
  17   1  15       42.81       44.28      8.77 o
  19   1  15      119.66      112.68      8.07 o
 -24   2  15      221.30      244.85     11.37 o
 -22   2  15        0.02       -4.00      7.26 o
 -20   2  15        5.31       -3.73      4.96 o
 -18   2  15       12.76        2.07      5.37 o
 -16   2  15       86.55       86.27     10.17 o
 -14   2  15        0.08       -0.36      5.78 o
 -12   2  15       29.26       37.28      7.68 o
 -10   2  15      324.61      360.59     14.40 o
  -8   2  15      214.77      221.08     11.70 o
  -6   2  15       33.04       27.43      6.85 o
  -4   2  15        2.76        0.64      5.65 o
  -2   2  15      126.42      117.37      9.43 o
   0   2  15       79.33       88.56      8.61 o
   2   2  15        0.42        2.82      6.29 o
   4   2  15       11.74        8.15      6.13 o
   6   2  15       64.48       54.00      8.06 o
   8   2  15        9.45       10.40      6.49 o
  10   2  15       30.74       28.23      7.43 o
  12   2  15      102.12       97.19     10.09 o
  14   2  15       22.88       20.85      9.36 o
  16   2  15        0.34        4.03      8.60 o
 -21   3  15       20.35       20.32      6.46 o
 -19   3  15       41.86       45.87      7.23 o
 -17   3  15        4.21       -0.95      6.04 o
 -15   3  15        1.85       -0.72      6.13 o
 -13   3  15       24.40       29.29      8.62 o
 -11   3  15      143.27      144.63     10.39 o
  -9   3  15       23.78       26.61      6.92 o
  -7   3  15        5.35        7.91      5.93 o
  -5   3  15        8.26        0.24      5.93 o
  -3   3  15        0.00       -4.72      4.72 o
  -1   3  15        2.27        2.52      5.33 o
   1   3  15       46.35       60.17      7.10 o
   3   3  15       56.52       55.56      7.88 o
   5   3  15        0.52        7.93      6.29 o
   7   3  15       11.92       11.68      6.41 o
   9   3  15        8.04       -0.66      6.77 o
  11   3  15       26.47       19.23      7.30 o
  13   3  15        0.05       -1.15      6.70 o
 -18   4  15       11.34        6.23      8.79 o
 -16   4  15       17.45       16.93     14.29 o
 -14   4  15       86.07      101.44      9.84 o
 -12   4  15      215.42      225.61     12.44 o
 -10   4  15       60.90       63.54      8.38 o
  -8   4  15        0.02        3.91      6.18 o
  -6   4  15      207.01      203.71     11.66 o
  -4   4  15      103.69      142.57     18.56 o
  -2   4  15       61.92       71.73      9.66 o
   0   4  15       59.55       48.58      7.60 o
   2   4  15        3.23        2.86      5.89 o
   4   4  15       12.12        0.17      5.94 o
   6   4  15      113.90      117.02     12.06 o
   8   4  15       47.77       52.73      8.26 o
  10   4  15       54.69       53.69      8.44 o
  -5   5  15      167.30      190.41     12.78 o
  -3   5  15        0.97        5.78      6.22 o
 -22   0  16      317.39      335.85     18.89 o
 -20   0  16      187.54      211.15     15.63 o
 -18   0  16       41.06       58.58     10.50 o
 -16   0  16       61.71       66.14     12.04 o
 -14   0  16      185.55      211.68     22.65 o
 -12   0  16       62.06       50.83     14.36 o
 -10   0  16       68.96       87.51     16.57 o
  -8   0  16       21.61       -4.86      9.50 o
  -6   0  16       84.35      106.51     17.90 o
  -4   0  16       13.28       -5.75     10.83 o
  -2   0  16      263.15      252.36     22.76 o
   0   0  16      355.06      272.46     42.98 o
   2   0  16      580.83      431.63     20.77 o
   4   0  16      737.21      667.77     40.11 o
   6   0  16      817.41      780.59     37.57 o
   8   0  16      149.83      120.53     10.90 o
  10   0  16       46.77       32.99      8.37 o
  12   0  16        1.82        1.98      7.54 o
  14   0  16       61.74       71.85     10.35 o
 -23   1  16      115.82      106.22      9.41 o
 -21   1  16       99.59      100.94     10.50 o
 -19   1  16       27.04       18.61      7.68 o
 -17   1  16       23.67       28.50      5.54 o
 -15   1  16       27.64       20.43      5.55 o
 -13   1  16      120.74      119.66      7.94 o
 -11   1  16       15.20       12.27      5.39 o
  -9   1  16        6.37       -0.05      5.60 o
  -7   1  16       46.21       46.33      7.18 o
  -5   1  16       31.16       34.20      6.93 o
  -3   1  16       79.00       97.30      8.72 o
  -1   1  16       23.91       26.11      6.76 o
   1   1  16       24.64       24.13      6.59 o
   3   1  16        0.03       -5.74      5.74 o
   5   1  16       50.13       37.47      7.69 o
   7   1  16       10.86        6.57      6.72 o
   9   1  16       33.98       26.71     10.77 o
  11   1  16        4.93       -2.99      6.55 o
  13   1  16       25.02       35.47     10.55 o
 -20   2  16        6.62        4.99      5.81 o
 -18   2  16       23.34       25.73      9.09 o
 -16   2  16        1.38       -5.20      5.20 o
 -14   2  16       15.20       13.61      6.73 o
 -12   2  16       28.56       39.35      7.69 o
 -10   2  16        9.21       12.17      7.76 o
  -8   2  16       57.40       58.90      8.33 o
  -6   2  16       36.14       46.15      8.74 o
  -4   2  16       13.40        6.99      6.43 o
  -2   2  16        0.89        0.82      6.04 o
   0   2  16        0.51       -5.71      5.71 o
   2   2  16        0.52       -6.69      7.67 o
   4   2  16        4.89        0.47      5.98 o
   6   2  16        7.40        6.98      7.11 o
   8   2  16        7.89        5.04      6.96 o
  10   2  16       41.34       38.12      9.40 o
  12   2  16       71.01       40.46     12.71 o
 -17   3  16       15.04       17.63      7.51 o
 -15   3  16       73.84       60.60      8.83 o
 -13   3  16       29.75       30.56      7.73 o
 -11   3  16       19.08        9.38      6.84 o
  -9   3  16      121.65      133.14     11.17 o
  -7   3  16       13.50        6.64      7.55 o
  -5   3  16       34.68       26.19      7.66 o
  -3   3  16        9.55        9.26      6.69 o
  -1   3  16       12.26        1.15      6.89 o
   1   3  16      280.75      324.94     29.72 o
   3   3  16      149.09      153.77     11.07 o
   5   3  16        6.66        9.20      6.72 o
   7   3  16       10.22       -0.99      6.67 o
   9   3  16      114.77      113.16     10.59 o
 -10   4  16      134.87      119.11     20.33 o
  -8   4  16       10.15        2.42      9.01 o
  -6   4  16       76.50       71.74      8.96 o
  -4   4  16        0.02        3.82      6.73 o
  -2   4  16       28.96       38.91      8.06 o
   0   4  16       29.17       38.19      9.34 o
 -17   1  17        0.00       -4.58      6.68 o
 -15   1  17      123.97      127.15     11.14 o
 -13   1  17       14.93       12.44      4.82 o
 -11   1  17        0.23       -4.74      5.46 o
  -9   1  17      103.20      103.75     12.42 o
  -7   1  17       35.19       39.26      9.55 o
  -5   1  17       12.60        9.67      5.94 o
  -3   1  17        0.13       -4.72      5.44 o
  -1   1  17        7.66        6.51      6.04 o
   1   1  17      162.75      167.56     11.05 o
   3   1  17       51.65       49.04      8.13 o
   5   1  17       10.38        2.68      6.33 o
   7   1  17       49.73       56.76      8.71 o
   9   1  17       24.77       22.47     14.18 o
 -14   2  17        0.03       -5.17      5.34 o
 -12   2  17        1.16        5.56      6.38 o
 -10   2  17        0.77        1.99      6.26 o
  -8   2  17       81.43       79.94      9.14 o
  -6   2  17       97.13      117.30     17.07 o
  -4   2  17       16.74       17.15      7.17 o
  -2   2  17       11.17        5.63      6.53 o
   0   2  17       16.25       18.24      7.52 o
   2   2  17        3.24       -4.83      6.65 o
   4   2  17       90.64       87.66      9.85 o
   6   2  17       10.82        0.25      6.78 o
  -7   3  17        4.26       12.30      7.09 o
  -5   3  17        0.92        4.59      7.79 o
  -3   3  17       24.91       10.57      8.18 o
  -8   0  18        4.97       15.03     13.04 o
  -6   0  18       33.78       33.59     15.25 o
  -4   0  18       12.14       -3.76     12.37 o
  -2   0  18        9.54        9.06     13.26 o
 
